# Supplementary material for: Correction: Hyperhomocysteinemia in ApoE-/- Mice Leads to Overexpression of Enhancer of Zeste Homolog 2 via miR-92a Regulation
Source: PLoS One. 2020 Oct 12;15(10):e0240762. doi: 10.1371/journal.pone.0240762 (PMC7549832; doi:10.1371/journal.pone.0240762)
Supplement: S1 File — (ZIP) [file pone.0240762.s001.zip]

Archive with 247 entries (193 files):
- SI Files Oct 2019/
- SI Files Oct 2019/Fig 3/
- SI Files Oct 2019/Fig 3/Fig 3A/
- SI Files Oct 2019/Fig 3/Fig 3A/Fig3A-1 H3K27me1.xlsx
- SI Files Oct 2019/Fig 3/Fig 3A/Fig3A-1-H3.xlsx
- SI Files Oct 2019/Fig 3/Fig 3A/Fig3A-1-relative expression.xlsx
- SI Files Oct 2019/Fig 3/Fig 3A/Fig3A-2 H3.xlsx
- SI Files Oct 2019/Fig 3/Fig 3A/Fig3A-2 H3K27me1.xlsx
- SI Files Oct 2019/Fig 3/Fig 3A/Fig3A-2-relative expression.xlsx
- SI Files Oct 2019/Fig 3/Fig 3A/Fig3A-3 H3.xlsx
- SI Files Oct 2019/Fig 3/Fig 3A/Fig3A-3 H3K27me1.xlsx
- SI Files Oct 2019/Fig 3/Fig 3A/Fig3A-3-relative expression.xlsx
- SI Files Oct 2019/Fig 3/Fig 3A/Fig3A-relative ecpression.xlsx
- SI Files Oct 2019/Fig 3/Fig 3B/
- SI Files Oct 2019/Fig 3/Fig 3B/Fig3B-3 H3.xlsx
- SI Files Oct 2019/Fig 3/Fig 3B/Fig3B-3 H3K27me2.xlsx
- SI Files Oct 2019/Fig 3/Fig 3B/Fig3B-3 relative expession.xlsx
- SI Files Oct 2019/Fig 3/Fig 3B/Fig3B-relative ecpression.xlsx
- SI Files Oct 2019/Fig 3/Fig 3B/Fig3B1 H3.xlsx
- SI Files Oct 2019/Fig 3/Fig 3B/Fig3B1 H3K27me2.xlsx
- SI Files Oct 2019/Fig 3/Fig 3B/Fig3B1 relative expession.xlsx
- SI Files Oct 2019/Fig 3/Fig 3B/Fig3B2 H3.xlsx
- SI Files Oct 2019/Fig 3/Fig 3B/Fig3B2 H3K27me2.xlsx
- SI Files Oct 2019/Fig 3/Fig 3B/Fig3B2 relative expession.xlsx
- SI Files Oct 2019/Fig 3/Fig 3C/
- SI Files Oct 2019/Fig 3/Fig 3C/Fig3C relative expression.xlsx
- SI Files Oct 2019/Fig 3/Fig 3C/Fig3C-1 H3.xlsx
- SI Files Oct 2019/Fig 3/Fig 3C/Fig3C-1 H3K27me3.xlsx
- SI Files Oct 2019/Fig 3/Fig 3C/Fig3C-1 relative expession.xlsx
- SI Files Oct 2019/Fig 3/Fig 3C/Fig3C-2 H3.xlsx
- SI Files Oct 2019/Fig 3/Fig 3C/Fig3C-2 H3K27me3.xlsx
- SI Files Oct 2019/Fig 3/Fig 3C/Fig3C-2 relative expession.xlsx
- SI Files Oct 2019/Fig 3/Fig 3C/Fig3C-3 H3.xlsx
- SI Files Oct 2019/Fig 3/Fig 3C/Fig3C-3 H3K27me3.xlsx
- SI Files Oct 2019/Fig 3/Fig 3C/Fig3C-3 relative expession.xlsx
- SI Files Oct 2019/Fig 3/Fig 3D/
- SI Files Oct 2019/Fig 3/Fig 3D/Fig3D relative expression.xlsx
- SI Files Oct 2019/Fig 3/Fig 3D/Fig3D-1 H3.xlsx
- SI Files Oct 2019/Fig 3/Fig 3D/Fig3D-1 H3K27me3.xlsx
- SI Files Oct 2019/Fig 3/Fig 3D/Fig3D-1 relative expession.xlsx
- SI Files Oct 2019/Fig 3/Fig 3D/Fig3D-2 H3.xlsx
- SI Files Oct 2019/Fig 3/Fig 3D/Fig3D-2 H3K27me3.xlsx
- SI Files Oct 2019/Fig 3/Fig 3D/Fig3D-2 relative expession.xlsx
- SI Files Oct 2019/Fig 3/Fig 3D/Fig3D-3 H3.xlsx
- SI Files Oct 2019/Fig 3/Fig 3D/Fig3D-3 H3K27me3.xlsx
- SI Files Oct 2019/Fig 3/Fig 3D/Fig3D-3 relative expression.xlsx
- SI Files Oct 2019/Fig 4/
- SI Files Oct 2019/Fig 4/Fig 4A/
- SI Files Oct 2019/Fig 4/Fig 4A/EZH2 mRNA-1.xls
- SI Files Oct 2019/Fig 4/Fig 4A/EZH2 mRNA-2.xls
- SI Files Oct 2019/Fig 4/Fig 4A/Fig4A EZH2.xlsx
- SI Files Oct 2019/Fig 4/Fig 4A/Fig4A relative expression.xlsx
- SI Files Oct 2019/Fig 4/Fig 4A/Fig4A-1 EZH2.xlsx
- SI Files Oct 2019/Fig 4/Fig 4A/Fig4A-1 relative expression.xlsx
- SI Files Oct 2019/Fig 4/Fig 4A/Fig4A-1 a┬-actin.xlsx
- SI Files Oct 2019/Fig 4/Fig 4A/Fig4A-2 relative expression.xlsx
- SI Files Oct 2019/Fig 4/Fig 4A/Fig4A-2 a┬-actin.xlsx
- SI Files Oct 2019/Fig 4/Fig 4A/Fig4A-3 EZH2.xlsx
- SI Files Oct 2019/Fig 4/Fig 4A/Fig4A-3 relative expression.xlsx
- SI Files Oct 2019/Fig 4/Fig 4A/Fig4A-3 a┬-actin.xlsx
- SI Files Oct 2019/Fig 4/Fig 4A/Fig4A-4 EZH2.xlsx
- SI Files Oct 2019/Fig 4/Fig 4A/Fig4A-4 relative expression.xlsx
- SI Files Oct 2019/Fig 4/Fig 4A/Fig4A-4 a┬-actin.xlsx
- SI Files Oct 2019/Fig 4/Fig 4B/
- SI Files Oct 2019/Fig 4/Fig 4B/EZH2 mRNA.xls
- SI Files Oct 2019/Fig 4/Fig 4B/Fig4B relative expression.xlsx
- SI Files Oct 2019/Fig 4/Fig 4B/Fig4B-1 EZH2.xlsx
- SI Files Oct 2019/Fig 4/Fig 4B/Fig4B-1 relative expression.xlsx
- SI Files Oct 2019/Fig 4/Fig 4B/Fig4B-1 a┬-actin-.xlsx
- SI Files Oct 2019/Fig 4/Fig 4B/Fig4B-2 EZH2.xlsx
- SI Files Oct 2019/Fig 4/Fig 4B/Fig4B-2 relative expression.xlsx
- SI Files Oct 2019/Fig 4/Fig 4B/Fig4B-2 a┬-actin.xlsx
- SI Files Oct 2019/Fig 4/Fig 4B/Fig4B-3 EZH2.xlsx
- SI Files Oct 2019/Fig 4/Fig 4B/Fig4B-3 relative expression.xlsx
- SI Files Oct 2019/Fig 4/Fig 4B/Fig4B-3 a┬-actin.xlsx
- SI Files Oct 2019/Fig 4/Fig 4C/
- SI Files Oct 2019/Fig 4/Fig 4C/EZH2 mRNA.xls
- SI Files Oct 2019/Fig 4/Fig 4C/Fig4C relative expression.xlsx
- SI Files Oct 2019/Fig 4/Fig 4C/Fig4C-1 EZH2.xlsx
- SI Files Oct 2019/Fig 4/Fig 4C/Fig4C-1 relative expression.xlsx
- SI Files Oct 2019/Fig 4/Fig 4C/Fig4C-1 a┬-actin.xlsx
- SI Files Oct 2019/Fig 4/Fig 4C/Fig4C-2 EZH2.xlsx
- SI Files Oct 2019/Fig 4/Fig 4C/Fig4C-2 relative expression.xlsx
- SI Files Oct 2019/Fig 4/Fig 4C/Fig4C-2 a┬-actin.xlsx
- SI Files Oct 2019/Fig 4/Fig 4C/Fig4C-3 EZH2.xlsx
- SI Files Oct 2019/Fig 4/Fig 4C/Fig4C-3 relative expression.xlsx
- SI Files Oct 2019/Fig 4/Fig 4C/Fig4C-3 a┬-actin.xlsx
- SI Files Oct 2019/Fig 4/Fig 4D/
- SI Files Oct 2019/Fig 4/Fig 4D/Fig4D relative expression.xlsx
- SI Files Oct 2019/Fig 4/Fig 4D/Fig4D-1 H3.xlsx
- SI Files Oct 2019/Fig 4/Fig 4D/Fig4D-1 H3K27me3.xlsx
- SI Files Oct 2019/Fig 4/Fig 4D/Fig4D-1 relative expression.xlsx
- SI Files Oct 2019/Fig 4/Fig 4D/Fig4D-2 H3.xlsx
- SI Files Oct 2019/Fig 4/Fig 4D/Fig4D-2 H3K27me3.xlsx
- SI Files Oct 2019/Fig 4/Fig 4D/Fig4D-2 relative expression.xlsx
- SI Files Oct 2019/Fig 4/Fig 4D/Fig4D-3 H3.xlsx
- SI Files Oct 2019/Fig 4/Fig 4D/Fig4D-3 H3K27me3.xlsx
- SI Files Oct 2019/Fig 4/Fig 4D/Fig4D-3 relative expression.xlsx
- SI Files Oct 2019/Fig 4/Fig 4E/
- SI Files Oct 2019/Fig 4/Fig 4E/TC.xlsx
- SI Files Oct 2019/Fig 4/Fig 4F/
- SI Files Oct 2019/Fig 4/Fig 4F/TG.xlsx
- SI Files Oct 2019/Fig 5/
- SI Files Oct 2019/Fig 5/Fig 5A/
- SI Files Oct 2019/Fig 5/Fig 5A/miRNA92a-1.xls
- SI Files Oct 2019/Fig 5/Fig 5A/miRNA92a-2.xls
- SI Files Oct 2019/Fig 5/Fig 5B/
- SI Files Oct 2019/Fig 5/Fig 5B/miR-92a-1.xls
- SI Files Oct 2019/Fig 5/Fig 5B/miR-92a-2.xls
- SI Files Oct 2019/Fig 5/Fig 5C/
- SI Files Oct 2019/Fig 5/Fig 5C/miRNA92a-1.xls
- SI Files Oct 2019/Fig 5/Fig 5C/miRNA92a-2.xls
- SI Files Oct 2019/Fig 5/Fig 5E/
- SI Files Oct 2019/Fig 5/Fig 5E/EZH2 mRNA-1.xls
- SI Files Oct 2019/Fig 5/Fig 5E/EZH2 mRNA-2.xls
- SI Files Oct 2019/Fig 5/Fig 5F/
- SI Files Oct 2019/Fig 5/Fig 5F/Fig5F relative expression.xlsx
- SI Files Oct 2019/Fig 5/Fig 5F/Fig5F-1 EZH2.xlsx
- SI Files Oct 2019/Fig 5/Fig 5F/Fig5F-1 relative expression.xlsx
- SI Files Oct 2019/Fig 5/Fig 5F/Fig5F-1 a┬-actin.xlsx
- SI Files Oct 2019/Fig 5/Fig 5F/Fig5F-2 EZH2.xlsx
- SI Files Oct 2019/Fig 5/Fig 5F/Fig5F-2 relative expression.xlsx
- SI Files Oct 2019/Fig 5/Fig 5F/Fig5F-2 a┬-actin.xlsx
- SI Files Oct 2019/Fig 5/Fig 5F/Fig5F-3 EZH2.xlsx
- SI Files Oct 2019/Fig 5/Fig 5F/Fig5F-3 relative expression.xlsx
- SI Files Oct 2019/Fig 5/Fig 5F/Fig5F-3 a┬-actin-3.xlsx
- SI Files Oct 2019/Fig 5/Fig 5G/
- SI Files Oct 2019/Fig 5/Fig 5G/Fig5G.xlsx
- SI Files Oct 2019/Fig1B/
- SI Files Oct 2019/Fig1B/Fig 1B--lesion area.pzf
- SI Files Oct 2019/Fig1B/Fig1B.xlsx
- SI Files Oct 2019/Fig1C/
- SI Files Oct 2019/Fig1C/Hcy level/
- SI Files Oct 2019/Fig1C/Hcy level/Fig1C.xlsx
- SI Files Oct 2019/Fig1C/Hcy level/Hcy leve--original datal.xlsx
- SI Files Oct 2019/Fig1C/Hcy level/Hcy level.pzf
- SI Files Oct 2019/Fig1D/
- SI Files Oct 2019/Fig1D/Fig1D--correlation.pzf
- SI Files Oct 2019/Fig1D/Fig1D.xlsx
- SI Files Oct 2019/Fig2/
- SI Files Oct 2019/Fig2/ADFR stain/
- SI Files Oct 2019/Fig2/ADFR stain/control/
- SI Files Oct 2019/Fig2/ADFR stain/control/1/
- SI Files Oct 2019/Fig2/ADFR stain/control/1/1--0.tif
- SI Files Oct 2019/Fig2/ADFR stain/control/1/1--1.tif
- SI Files Oct 2019/Fig2/ADFR stain/control/1/1--2.tif
- SI Files Oct 2019/Fig2/ADFR stain/control/2/
- SI Files Oct 2019/Fig2/ADFR stain/control/2/2--0.tif
- SI Files Oct 2019/Fig2/ADFR stain/control/2/2--1.tif
- SI Files Oct 2019/Fig2/ADFR stain/control/2/2--2.tif
- SI Files Oct 2019/Fig2/ADFR stain/control/3/
- SI Files Oct 2019/Fig2/ADFR stain/control/3/3--0.tif
- SI Files Oct 2019/Fig2/ADFR stain/control/3/3--1.tif
- SI Files Oct 2019/Fig2/ADFR stain/control/3/3--2.tif
- SI Files Oct 2019/Fig2/ADFR stain/control/4/
- SI Files Oct 2019/Fig2/ADFR stain/control/4/4--0.tif
- SI Files Oct 2019/Fig2/ADFR stain/control/4/4--1.tif
- SI Files Oct 2019/Fig2/ADFR stain/control/4/4--2.tif
- SI Files Oct 2019/Fig2/ADFR stain/control/5/
- SI Files Oct 2019/Fig2/ADFR stain/control/5/5--0.tif
- SI Files Oct 2019/Fig2/ADFR stain/control/5/5--1.tif
- SI Files Oct 2019/Fig2/ADFR stain/control/5/5--2.tif
- SI Files Oct 2019/Fig2/ADFR stain/control/6/
- SI Files Oct 2019/Fig2/ADFR stain/control/6/6--0.tif
- SI Files Oct 2019/Fig2/ADFR stain/control/6/6--1.tif
- SI Files Oct 2019/Fig2/ADFR stain/control/6/6--2.tif
- SI Files Oct 2019/Fig2/ADFR stain/Hcy/
- SI Files Oct 2019/Fig2/ADFR stain/Hcy+folate/
- SI Files Oct 2019/Fig2/ADFR stain/Hcy+folate/1/
- SI Files Oct 2019/Fig2/ADFR stain/Hcy+folate/1/1--0.tif
- SI Files Oct 2019/Fig2/ADFR stain/Hcy+folate/1/1--1.tif
- SI Files Oct 2019/Fig2/ADFR stain/Hcy+folate/1/1--2.tif
- SI Files Oct 2019/Fig2/ADFR stain/Hcy+folate/2/
- SI Files Oct 2019/Fig2/ADFR stain/Hcy+folate/2/2--1.tif
- SI Files Oct 2019/Fig2/ADFR stain/Hcy+folate/2/2--2.tif
- SI Files Oct 2019/Fig2/ADFR stain/Hcy+folate/2/2-0.tif
- SI Files Oct 2019/Fig2/ADFR stain/Hcy+folate/3/
- SI Files Oct 2019/Fig2/ADFR stain/Hcy+folate/3/3--0.tif
- SI Files Oct 2019/Fig2/ADFR stain/Hcy+folate/3/3--1.tif
- SI Files Oct 2019/Fig2/ADFR stain/Hcy+folate/3/3--2.tif
- SI Files Oct 2019/Fig2/ADFR stain/Hcy+folate/4/
- SI Files Oct 2019/Fig2/ADFR stain/Hcy+folate/4/4--0.tif
- SI Files Oct 2019/Fig2/ADFR stain/Hcy+folate/4/4--1.tif
- SI Files Oct 2019/Fig2/ADFR stain/Hcy+folate/4/4--2.tif
- SI Files Oct 2019/Fig2/ADFR stain/Hcy+folate/5/
- SI Files Oct 2019/Fig2/ADFR stain/Hcy+folate/5/5--0.tif
- SI Files Oct 2019/Fig2/ADFR stain/Hcy+folate/5/5--1.tif
- SI Files Oct 2019/Fig2/ADFR stain/Hcy+folate/5/5--2.tif
- SI Files Oct 2019/Fig2/ADFR stain/Hcy+folate/6/
- SI Files Oct 2019/Fig2/ADFR stain/Hcy+folate/6/6--0.tif
- SI Files Oct 2019/Fig2/ADFR stain/Hcy+folate/6/6--1.tif
- SI Files Oct 2019/Fig2/ADFR stain/Hcy+folate/6/6--2.tif
- SI Files Oct 2019/Fig2/ADFR stain/Hcy/1/
- SI Files Oct 2019/Fig2/ADFR stain/Hcy/1/1--0.tif
- SI Files Oct 2019/Fig2/ADFR stain/Hcy/1/1--1.tif
- SI Files Oct 2019/Fig2/ADFR stain/Hcy/1/1--2.tif
- SI Files Oct 2019/Fig2/ADFR stain/Hcy/2/
- SI Files Oct 2019/Fig2/ADFR stain/Hcy/2/2--0_.tif
- SI Files Oct 2019/Fig2/ADFR stain/Hcy/2/2--1.tif
- SI Files Oct 2019/Fig2/ADFR stain/Hcy/2/2--2.tif
- SI Files Oct 2019/Fig2/ADFR stain/Hcy/3/
- SI Files Oct 2019/Fig2/ADFR stain/Hcy/3/3--0.tif
- SI Files Oct 2019/Fig2/ADFR stain/Hcy/3/3--1.tif
- SI Files Oct 2019/Fig2/ADFR stain/Hcy/3/3--2.tif
- SI Files Oct 2019/Fig2/ADFR stain/Hcy/4/
- SI Files Oct 2019/Fig2/ADFR stain/Hcy/4/4--0.tif
- SI Files Oct 2019/Fig2/ADFR stain/Hcy/4/4--1.tif
- SI Files Oct 2019/Fig2/ADFR stain/Hcy/4/4--2.tif
- SI Files Oct 2019/Fig2/ADFR stain/Hcy/5/
- SI Files Oct 2019/Fig2/ADFR stain/Hcy/5/5--0.tif
- SI Files Oct 2019/Fig2/ADFR stain/Hcy/5/5--1.tif
- SI Files Oct 2019/Fig2/ADFR stain/Hcy/5/5--2.tif
- SI Files Oct 2019/Fig2/ADFR stain/Hcy/6/
- SI Files Oct 2019/Fig2/ADFR stain/Hcy/6/6--0.tif
- SI Files Oct 2019/Fig2/ADFR stain/Hcy/6/6--1.tif
- SI Files Oct 2019/Fig2/ADFR stain/Hcy/6/6--2.tif
- SI Files Oct 2019/Fig2/oil O stain/
- SI Files Oct 2019/Fig2/oil O stain/control/
- SI Files Oct 2019/Fig2/oil O stain/control/1.jpg
- SI Files Oct 2019/Fig2/oil O stain/control/2.jpg
- SI Files Oct 2019/Fig2/oil O stain/control/3.jpg
- SI Files Oct 2019/Fig2/oil O stain/Hcy/
- SI Files Oct 2019/Fig2/oil O stain/Hcy+folate/
- SI Files Oct 2019/Fig2/oil O stain/Hcy+folate/1.jpg
- SI Files Oct 2019/Fig2/oil O stain/Hcy+folate/2.jpg
- SI Files Oct 2019/Fig2/oil O stain/Hcy+folate/3.jpg
- SI Files Oct 2019/Fig2/oil O stain/Hcy/1.jpg
- SI Files Oct 2019/Fig2/oil O stain/Hcy/2.jpg
- SI Files Oct 2019/Fig2/oil O stain/Hcy/3.jpg
- SI Files Oct 2019/Fig2/TC content/
- SI Files Oct 2019/Fig2/TC content/24h TC level.pzf
- SI Files Oct 2019/Fig2/TC content/48h TC level.pzf
- SI Files Oct 2019/Fig2/TC content/72h TC level.pzf
- SI Files Oct 2019/Fig2/TC content/Fig2-24h TC.xlsx
- SI Files Oct 2019/Fig2/TC content/Fig2-48h TC.xlsx
- SI Files Oct 2019/Fig2/TC content/Fig2-72h TC.xlsx
- SI Files Oct 2019/Fig2/TC content/TC 24.48.72h-original data.xlsx
- SI Files Oct 2019/Fig2/TG content/
- SI Files Oct 2019/Fig2/TG content/24h TG level.pzf
- SI Files Oct 2019/Fig2/TG content/48h TG level.pzf
- SI Files Oct 2019/Fig2/TG content/72h TG level.pzf
- SI Files Oct 2019/Fig2/TG content/Fig2-24h TG.xlsx
- SI Files Oct 2019/Fig2/TG content/Fig2-48h TG.xlsx
- SI Files Oct 2019/Fig2/TG content/Fig2-72h TG.xlsx
- SI Files Oct 2019/Fig2/TG content/TG 24.48.72h-original data.xlsx
- SI Files Oct 2019/Table 1/
- SI Files Oct 2019/Table 1/Table-1.xls
