# Supplementary material for: Correction: Hyperhomocysteinemia in ApoE-/- Mice Leads to Overexpression of Enhancer of Zeste Homolog 2 via miR-92a Regulation
Source: PLoS One. 2020 Oct 12;15(10):e0240762. doi: 10.1371/journal.pone.0240762 (PMC7549832; doi:10.1371/journal.pone.0240762)
Supplement: S1 File — (ZIP) [file pone.0240762.s001.zip › SI Files Oct 2019/Fig 3/Fig 3A/Fig3A-1 H3K27me1.xlsx]

## Sheet: Sheet1
编号	标记	类型	体积(Int)	调整体积(Int)	平均背景(Int)	绝对定量	相对定量	像素数	最小值(Int)	最大值(Int)	平均值(Int)	标准偏差	区域(mm2)
1	U1	未知	8310620	4.25417e+06	2086.65	不适用	不适用	1944	0	26952	4275.01	4612.25	40.1308
2	U2	未知	12037152	5.46516e+06	3380.65	不适用	不适用	1944	1040	28200	6191.95	5763.29	40.1308
3	U3	未知	14562976	8.31461e+06	3214.18	不适用	不适用	1944	1040	35016	7491.24	7072.33	40.1308
4	U4	未知	14530604	9.7623e+06	2452.83	不适用	不适用	1944	0	32076	7474.59	7493.64	40.1308
