# Supplementary material for: Correction: Hyperhomocysteinemia in ApoE-/- Mice Leads to Overexpression of Enhancer of Zeste Homolog 2 via miR-92a Regulation
Source: PLoS One. 2020 Oct 12;15(10):e0240762. doi: 10.1371/journal.pone.0240762 (PMC7549832; doi:10.1371/journal.pone.0240762)
Supplement: S1 File — (ZIP) [file pone.0240762.s001.zip › SI Files Oct 2019/Fig 3/Fig 3A/Fig3A-1-H3.xlsx]

## Sheet: Sheet1
编号	标记	类型	体积(Int)	调整体积(Int)	平均背景(Int)	绝对定量	相对定量	像素数	最小值(Int)	最大值(Int)	平均值(Int)	标准偏差	区域(mm2)
1	U1	未知	27019127	1.7224e+07	6129.41	不适用	不适用	1488	2688	65535	18158	17998.8	44.2331
2	U2	未知	30980136	2.23101e+07	6568.52	不适用	不适用	1488	2512	65535	20820	19669.3	44.2331
3	U3	未知	32085401	3.04814e+07	7362.89	不适用	不适用	1488	2984	65535	21562.8	19821.4	44.2331
4	U4	未知	28796593	3.64718e+07	5965.21	不适用	不适用	1488	1940	65535	19352.5	19477.6	44.2331
