# Supplementary material for: Correction: Hyperhomocysteinemia in ApoE-/- Mice Leads to Overexpression of Enhancer of Zeste Homolog 2 via miR-92a Regulation
Source: PLoS One. 2020 Oct 12;15(10):e0240762. doi: 10.1371/journal.pone.0240762 (PMC7549832; doi:10.1371/journal.pone.0240762)
Supplement: S1 File — (ZIP) [file pone.0240762.s001.zip › SI Files Oct 2019/Fig 3/Fig 3A/Fig3A-1-relative expression.xlsx]

## Sheet: Sheet1
	H3K27me1	H3	ratio
CON	4.25417e+06	1.7224e+07	0.246991
HLP	5.46516e+06	2.23101e+07	0.244964
HHcy	8.31461e+06	3.04814e+07	0.272777
HHcy+FA+VB	9.7623e+06	3.64718e+07	0.267667
