# Supplementary material for: Correction: Hyperhomocysteinemia in ApoE-/- Mice Leads to Overexpression of Enhancer of Zeste Homolog 2 via miR-92a Regulation
Source: PLoS One. 2020 Oct 12;15(10):e0240762. doi: 10.1371/journal.pone.0240762 (PMC7549832; doi:10.1371/journal.pone.0240762)
Supplement: S1 File — (ZIP) [file pone.0240762.s001.zip › SI Files Oct 2019/Fig 3/Fig 3A/Fig3A-2 H3.xlsx]

## Sheet: Sheet1
编号	标记	类型	体积(Int)	调整体积(Int)	平均背景(Int)	绝对定量	相对定量	像素数	最小值(Int)	最大值(Int)	平均值(Int)	标准偏差	区域(mm2)
1	U1	未知	176456520	1.69624e+08	27269.6	不适用	不适用	2691	8260	65535	46992.4	16973.9	55.5514
2	U2	未知	138952384	5.57705e+07	38860.5	不适用	不适用	2691	20040	65535	51636	13655.5	55.5514
3	U3	未知	152679684	3.62443e+07	42677.5	不适用	不适用	2691	25768	65535	56737.2	10275.7	55.5514
4	U4	未知	153684847	3.12187e+07	46008.5	不适用	不适用	2691	31388	65535	57110.7	9605.56	55.5514
