# Supplementary material for: Correction: Hyperhomocysteinemia in ApoE-/- Mice Leads to Overexpression of Enhancer of Zeste Homolog 2 via miR-92a Regulation
Source: PLoS One. 2020 Oct 12;15(10):e0240762. doi: 10.1371/journal.pone.0240762 (PMC7549832; doi:10.1371/journal.pone.0240762)
Supplement: S1 File — (ZIP) [file pone.0240762.s001.zip › SI Files Oct 2019/Fig 3/Fig 3A/Fig3A-2 H3K27me1.xlsx]

## Sheet: Sheet1
编号	标记	类型	体积(Int)	调整体积(Int)	平均背景(Int)	绝对定量	相对定量	像素数	最小值(Int)	最大值(Int)	平均值(Int)	标准偏差	区域(mm2)
1	U1	未知	37400663	2.32864e+07	7260.44	不适用	不适用	1944	1592	65535	19239	17888	40.1308
2	U2	未知	22405364	1.12561e+07	5735.21	不适用	不适用	1944	416	62948	11525.4	11371.3	40.1308
3	U3	未知	18113876	8.179e+06	5110.53	不适用	不适用	1944	0	50464	9317.84	8981.99	40.1308
4	U4	未知	24384110	6.38132e+06	9260.69	不适用	不适用	1944	1536	65535	12543.3	11037.7	40.1308
