# Supplementary material for: Correction: Hyperhomocysteinemia in ApoE-/- Mice Leads to Overexpression of Enhancer of Zeste Homolog 2 via miR-92a Regulation
Source: PLoS One. 2020 Oct 12;15(10):e0240762. doi: 10.1371/journal.pone.0240762 (PMC7549832; doi:10.1371/journal.pone.0240762)
Supplement: S1 File — (ZIP) [file pone.0240762.s001.zip › SI Files Oct 2019/Fig 3/Fig 3A/Fig3A-2-relative expression.xlsx]

## Sheet: Sheet1
	H3K27me1	H3	ratio
CON	2.32864e+07	1.69624e+08	0.137283
HLP	1.12561e+07	5.57705e+07	0.201829
HHcy	8.179e+06	3.62443e+07	0.225663
HHcy+FA+VB	6.38132e+06	3.12187e+07	0.204407
