# Supplementary material for: Correction: Hyperhomocysteinemia in ApoE-/- Mice Leads to Overexpression of Enhancer of Zeste Homolog 2 via miR-92a Regulation
Source: PLoS One. 2020 Oct 12;15(10):e0240762. doi: 10.1371/journal.pone.0240762 (PMC7549832; doi:10.1371/journal.pone.0240762)
Supplement: S1 File — (ZIP) [file pone.0240762.s001.zip › SI Files Oct 2019/Fig 3/Fig 3A/Fig3A-3 H3.xlsx]

## Sheet: Sheet1
编号	标记	类型	体积(Int)	调整体积(Int)	平均背景(Int)	绝对定量	相对定量	像素数	最小值(Int)	最大值(Int)	平均值(Int)	标准偏差	区域(mm2)
1	U1	未知	169562406	1.07112e+08	53914.9	不适用	不适用	2691	30564	65535	63010.9	6035.92	55.5514
2	U2	未知	276448882	7.09265e+07	51919.6	不适用	不适用	2691	33824	65535	61853.9	6391.72	55.5514
3	U3	未知	202266230	9.69364e+07	56949.8	不适用	不适用	2691	39436	65535	64015.7	4133.18	55.5514
4	U4	未知	149233986	6.71087e+07	38121.6	不适用	不适用	2691	15288	65535	55456.7	13534.7	55.5514
