# Supplementary material for: Correction: Hyperhomocysteinemia in ApoE-/- Mice Leads to Overexpression of Enhancer of Zeste Homolog 2 via miR-92a Regulation
Source: PLoS One. 2020 Oct 12;15(10):e0240762. doi: 10.1371/journal.pone.0240762 (PMC7549832; doi:10.1371/journal.pone.0240762)
Supplement: S1 File — (ZIP) [file pone.0240762.s001.zip › SI Files Oct 2019/Fig 3/Fig 3A/Fig3A-3 H3K27me1.xlsx]

## Sheet: Sheet1
编号	标记	类型	体积(Int)	调整体积(Int)	平均背景(Int)	绝对定量	相对定量	像素数	最小值(Int)	最大值(Int)	平均值(Int)	标准偏差	区域(mm2)
1	U1	未知	28923448	1.82709e+07	5479.72	不适用	不适用	1944	1700	59160	14878.3	12984.8	40.1308
2	U2	未知	28147828	1.19942e+07	8309.47	不适用	不适用	1944	4024	54320	14479.3	11458.2	40.1308
3	U3	未知	34887237	1.96315e+07	7847.6	不适用	不适用	1944	4608	65535	17946.1	15797	40.1308
4	U4	未知	34594414	1.55567e+07	9793.07	不适用	不适用	1944	4852	65535	17795.5	13471.4	40.1308
