# Supplementary material for: Correction: Hyperhomocysteinemia in ApoE-/- Mice Leads to Overexpression of Enhancer of Zeste Homolog 2 via miR-92a Regulation
Source: PLoS One. 2020 Oct 12;15(10):e0240762. doi: 10.1371/journal.pone.0240762 (PMC7549832; doi:10.1371/journal.pone.0240762)
Supplement: S1 File — (ZIP) [file pone.0240762.s001.zip › SI Files Oct 2019/Fig 3/Fig 3A/Fig3A-3-relative expression.xlsx]

## Sheet: Sheet1
	H3K27me1	H3	ratio
CON	1.82709e+07	1.07112e+08	0.170577
HLP	1.19942e+07	7.09265e+07	0.169108
HHcy	1.96315e+07	9.69364e+07	0.202519
HHcy+FA+VB	1.55567e+07	6.71087e+07	0.231813
