# Supplementary material for: Correction: Hyperhomocysteinemia in ApoE-/- Mice Leads to Overexpression of Enhancer of Zeste Homolog 2 via miR-92a Regulation
Source: PLoS One. 2020 Oct 12;15(10):e0240762. doi: 10.1371/journal.pone.0240762 (PMC7549832; doi:10.1371/journal.pone.0240762)
Supplement: S1 File — (ZIP) [file pone.0240762.s001.zip › SI Files Oct 2019/Fig 3/Fig 3A/Fig3A-relative ecpression.xlsx]

## Sheet: Sheet1
CON	0.246991	0.137283	0.170577
HLP	0.244964	0.201829	0.169108
HHcy	0.272777	0.225663	0.202519
HHcy+FA+VB	0.267667	0.204407	0.231813
