# Supplementary material for: Correction: Hyperhomocysteinemia in ApoE-/- Mice Leads to Overexpression of Enhancer of Zeste Homolog 2 via miR-92a Regulation
Source: PLoS One. 2020 Oct 12;15(10):e0240762. doi: 10.1371/journal.pone.0240762 (PMC7549832; doi:10.1371/journal.pone.0240762)
Supplement: S1 File — (ZIP) [file pone.0240762.s001.zip › SI Files Oct 2019/Fig 3/Fig 3B/Fig3B-3 H3.xlsx]

## Sheet: Sheet1
编号	标记	类型	体积(Int)	调整体积(Int)	平均背景(Int)	绝对定量	相对定量	像素数	最小值(Int)	最大值(Int)	平均值(Int)	标准偏差	区域(mm2)
1	U1	未知	786704906	6.06327e+08	13540.2	不适用	不适用	2409	6836	65535	35992.1	21450.6	40.2813
2	U2	未知	394971146	3.60868e+08	19272.1	不适用	不适用	2312	13068	65535	41077.5	19783.4	38.6593
3	U3	未知	391440439	3.63243e+08	18791.5	不适用	不适用	2312	11996	65535	39550.4	20282.3	38.6593
4	U4	未知	278101906	2.24743e+08	16762.7	不适用	不适用	2312	10414	65535	33781.1	20365.9	38.6593
