# Supplementary material for: Correction: Hyperhomocysteinemia in ApoE-/- Mice Leads to Overexpression of Enhancer of Zeste Homolog 2 via miR-92a Regulation
Source: PLoS One. 2020 Oct 12;15(10):e0240762. doi: 10.1371/journal.pone.0240762 (PMC7549832; doi:10.1371/journal.pone.0240762)
Supplement: S1 File — (ZIP) [file pone.0240762.s001.zip › SI Files Oct 2019/Fig 3/Fig 3B/Fig3B-3 H3K27me2.xlsx]

## Sheet: Sheet1
编号	标记	类型	体积(Int)	调整体积(Int)	平均背景(Int)	绝对定量	相对定量	像素数	最小值(Int)	最大值(Int)	平均值(Int)	标准偏差	区域(mm2)
1	U1	未知	46075946	2.97174e+07	6790.6	不适用	不适用	2409	2263	51199	19126.6	13917.5	40.2813
2	U2	未知	49576154	2.6097e+07	10155.3	不适用	不适用	2312	7084	57887	21443	12488.8	38.6593
3	U3	未知	54797005	30707699	10419.2	不适用	不适用	2312	6763	59336	23701.1	14395	38.6593
4	U4	未知	42473685	2.18828e+07	8906.11	不适用	不适用	2312	5634	48263	18371	11173.2	38.6593
