# Supplementary material for: Correction: Hyperhomocysteinemia in ApoE-/- Mice Leads to Overexpression of Enhancer of Zeste Homolog 2 via miR-92a Regulation
Source: PLoS One. 2020 Oct 12;15(10):e0240762. doi: 10.1371/journal.pone.0240762 (PMC7549832; doi:10.1371/journal.pone.0240762)
Supplement: S1 File — (ZIP) [file pone.0240762.s001.zip › SI Files Oct 2019/Fig 3/Fig 3B/Fig3B-3 relative expession.xlsx]

## Sheet: Sheet1
	H3K27me2	H3	ratio
CON	2.97174e+07	6.06327e+08	0.0490122
HLP	2.6097e+07	3.60868e+08	0.0723174
HHcy	30707699	3.63243e+08	0.0845376
HHcy+FA+VB	2.18828e+07	2.24743e+08	0.0973679
