# Supplementary material for: Correction: Hyperhomocysteinemia in ApoE-/- Mice Leads to Overexpression of Enhancer of Zeste Homolog 2 via miR-92a Regulation
Source: PLoS One. 2020 Oct 12;15(10):e0240762. doi: 10.1371/journal.pone.0240762 (PMC7549832; doi:10.1371/journal.pone.0240762)
Supplement: S1 File — (ZIP) [file pone.0240762.s001.zip › SI Files Oct 2019/Fig 3/Fig 3B/Fig3B-relative ecpression.xlsx]

## Sheet: Sheet1
CON	0.0502583	0.0698283	0.0490122
HLP	0.0617524	0.0548654	0.0723174
HHcy	0.066575	0.0466748	0.0845376
HHcy+FA+VB	0.0417205	0.0366693	0.0973679
