# Supplementary material for: Correction: Hyperhomocysteinemia in ApoE-/- Mice Leads to Overexpression of Enhancer of Zeste Homolog 2 via miR-92a Regulation
Source: PLoS One. 2020 Oct 12;15(10):e0240762. doi: 10.1371/journal.pone.0240762 (PMC7549832; doi:10.1371/journal.pone.0240762)
Supplement: S1 File — (ZIP) [file pone.0240762.s001.zip › SI Files Oct 2019/Fig 3/Fig 3B/Fig3B1 H3.xlsx]

## Sheet: Sheet1
编号	标记	类型	体积(Int)	调整体积(Int)	平均背景(Int)	绝对定量	相对定量	像素数	最小值(Int)	最大值(Int)	平均值(Int)	标准偏差	区域(mm2)
1	U1	未知	228166036	2.19095e+08	10799.9	不适用	不适用	1200	6344	65535	23471.7	19527.1	48.5534
2	U2	未知	270852356	2.5427e+08	11154.4	不适用	不适用	1200	7196	65535	25710.3	19978.9	48.5534
3	U3	未知	309223169	2.99508e+08	11221.4	不适用	不适用	1200	7528	65535	24352.6	19300.3	48.5534
4	U4	未知	473564511	4.60723e+08	12608	不适用	不适用	1200	8192	65535	27970.4	19873.5	48.5534
