# Supplementary material for: Correction: Hyperhomocysteinemia in ApoE-/- Mice Leads to Overexpression of Enhancer of Zeste Homolog 2 via miR-92a Regulation
Source: PLoS One. 2020 Oct 12;15(10):e0240762. doi: 10.1371/journal.pone.0240762 (PMC7549832; doi:10.1371/journal.pone.0240762)
Supplement: S1 File — (ZIP) [file pone.0240762.s001.zip › SI Files Oct 2019/Fig 3/Fig 3B/Fig3B1 H3K27me2.xlsx]

## Sheet: Sheet1
编号	标记	类型	体积(Int)	调整体积(Int)	平均背景(Int)	绝对定量	相对定量	像素数	最小值(Int)	最大值(Int)	平均值(Int)	标准偏差	区域(mm2)
1	U1	未知	17360268	1.10114e+07	3265.9	不适用	不适用	1944	492	38472	8930.18	7911.17	40.1308
2	U2	未知	28044652	1.57018e+07	6349.21	不适用	不适用	1944	2588	59216	14426.3	12033.7	40.1308
3	U3	未知	34454172	1.99397e+07	7466.28	不适用	不适用	1944	4012	62396	17723.3	13583.8	40.1308
4	U4	未知	31414296	1.92216e+07	6271.96	不适用	不适用	1944	1640	64628	16159.6	15007.8	40.1308
