# Supplementary material for: Correction: Hyperhomocysteinemia in ApoE-/- Mice Leads to Overexpression of Enhancer of Zeste Homolog 2 via miR-92a Regulation
Source: PLoS One. 2020 Oct 12;15(10):e0240762. doi: 10.1371/journal.pone.0240762 (PMC7549832; doi:10.1371/journal.pone.0240762)
Supplement: S1 File — (ZIP) [file pone.0240762.s001.zip › SI Files Oct 2019/Fig 3/Fig 3B/Fig3B1 relative expession.xlsx]

## Sheet: Sheet1
	H3K27me2	H3	ratio
CON	1.10114e+07	2.19095e+08	0.0502583
HLP	1.57018e+07	2.5427e+08	0.0617524
HHcy	1.99397e+07	2.99508e+08	0.066575
HHcy+FA+VB	1.92216e+07	4.60723e+08	0.0417205
