# Supplementary material for: Correction: Hyperhomocysteinemia in ApoE-/- Mice Leads to Overexpression of Enhancer of Zeste Homolog 2 via miR-92a Regulation
Source: PLoS One. 2020 Oct 12;15(10):e0240762. doi: 10.1371/journal.pone.0240762 (PMC7549832; doi:10.1371/journal.pone.0240762)
Supplement: S1 File — (ZIP) [file pone.0240762.s001.zip › SI Files Oct 2019/Fig 3/Fig 3B/Fig3B2 H3.xlsx]

## Sheet: Sheet1
1	U1	未知	87727856	6.30558e+07	19534.7	不适用	不适用	1566	9276	65535	36863.3	18524.5	50.5118
2	U2	未知	78910460	6.61297e+07	21062.7	不适用	不适用	1550	14747	65535	38006.7	17810.5	49.9958
3	U3	未知	84691513	7.64943e+07	19662.4	不适用	不适用	1350	13386	65535	33104.8	17340.4	43.5447
4	U4	未知	127521067	1.00689e+08	25714.4	不适用	不适用	1392	16901	65535	41322.6	16603.1	44.8994
