# Supplementary material for: Correction: Hyperhomocysteinemia in ApoE-/- Mice Leads to Overexpression of Enhancer of Zeste Homolog 2 via miR-92a Regulation
Source: PLoS One. 2020 Oct 12;15(10):e0240762. doi: 10.1371/journal.pone.0240762 (PMC7549832; doi:10.1371/journal.pone.0240762)
Supplement: S1 File — (ZIP) [file pone.0240762.s001.zip › SI Files Oct 2019/Fig 3/Fig 3B/Fig3B2 H3K27me2.xlsx]

## Sheet: Sheet1
编号	标记	类型	体积(Int)	调整体积(Int)	平均背景(Int)	绝对定量	相对定量	像素数	最小值(Int)	最大值(Int)	平均值(Int)	标准偏差	区域(mm2)
1	U1	未知	6830240	4.40308e+06	2277.35	不适用	不适用	1944	88	23136	4542.3	4716.6	40.1308
2	U2	未知	5623672	3.62823e+06	2055.27	不适用	不适用	1944	456	21540	3921.64	3950.15	40.1308
3	U3	未知	4126300	3.57036e+06	1829.19	不适用	不适用	1944	0	19100	3665.79	3710.11	40.1308
4	U4	未知	6635516	3.69221e+06	999.644	不适用	不适用	1944	0	15676	2898.93	3243.89	40.1308
