# Supplementary material for: Correction: Hyperhomocysteinemia in ApoE-/- Mice Leads to Overexpression of Enhancer of Zeste Homolog 2 via miR-92a Regulation
Source: PLoS One. 2020 Oct 12;15(10):e0240762. doi: 10.1371/journal.pone.0240762 (PMC7549832; doi:10.1371/journal.pone.0240762)
Supplement: S1 File — (ZIP) [file pone.0240762.s001.zip › SI Files Oct 2019/Fig 3/Fig 3B/Fig3B2 relative expession.xlsx]

## Sheet: Sheet1
	H3K27me2	H3	ratio
CON	4.40308e+06	6.30558e+07	0.0698283
HLP	3.62823e+06	6.61297e+07	0.0548654
HHcy	3.57036e+06	7.64943e+07	0.0466748
HHcy+FA+VB	3.69221e+06	1.00689e+08	0.0366693
