# Supplementary material for: Correction: Hyperhomocysteinemia in ApoE-/- Mice Leads to Overexpression of Enhancer of Zeste Homolog 2 via miR-92a Regulation
Source: PLoS One. 2020 Oct 12;15(10):e0240762. doi: 10.1371/journal.pone.0240762 (PMC7549832; doi:10.1371/journal.pone.0240762)
Supplement: S1 File — (ZIP) [file pone.0240762.s001.zip › SI Files Oct 2019/Fig 3/Fig 3C/Fig3C relative expression.xlsx]

## Sheet: Sheet1
CON	0.408272	0.510039	0.251938
HLP	0.598319	0.671548	0.303129
HHcy	1.08306	1.10123	1.01086
HHcy+FA+VB	0.695297	0.868592	0.217215
