# Supplementary material for: Correction: Hyperhomocysteinemia in ApoE-/- Mice Leads to Overexpression of Enhancer of Zeste Homolog 2 via miR-92a Regulation
Source: PLoS One. 2020 Oct 12;15(10):e0240762. doi: 10.1371/journal.pone.0240762 (PMC7549832; doi:10.1371/journal.pone.0240762)
Supplement: S1 File — (ZIP) [file pone.0240762.s001.zip › SI Files Oct 2019/Fig 3/Fig 3C/Fig3C-1 H3.xlsx]

## Sheet: Sheet1
编号	标记	类型	体积(Int)	调整体积(Int)	平均背景(Int)	绝对定量	相对定量	像素数	最小值(Int)	最大值(Int)	平均值(Int)	标准偏差	区域(mm2)
1	U1	未知	28723187	1.2184e+07	8984.08	不适用	不适用	1161	4716	65535	24740	19347.7	34.5125
2	U2	未知	28977526	1.36079e+07	8960.28	不适用	不适用	1161	5028	65535	24959.1	18912.8	34.5125
3	U3	未知	29370501	2.43983e+07	8028.47	不适用	不适用	1161	4768	65535	25297.6	20320.6	34.5125
4	U4	未知	26567037	1.87459e+07	8890.81	不适用	不适用	1161	4292	65535	22882.9	17531.4	34.5125
