# Supplementary material for: Correction: Hyperhomocysteinemia in ApoE-/- Mice Leads to Overexpression of Enhancer of Zeste Homolog 2 via miR-92a Regulation
Source: PLoS One. 2020 Oct 12;15(10):e0240762. doi: 10.1371/journal.pone.0240762 (PMC7549832; doi:10.1371/journal.pone.0240762)
Supplement: S1 File — (ZIP) [file pone.0240762.s001.zip › SI Files Oct 2019/Fig 3/Fig 3C/Fig3C-1 H3K27me3.xlsx]

## Sheet: Sheet1
编号	标记	类型	体积(Int)	调整体积(Int)	平均背景(Int)	绝对定量	相对定量	像素数	最小值(Int)	最大值(Int)	平均值(Int)	标准偏差	区域(mm2)
1	U1	未知	24689347	4.97437e+06	7904.96	不适用	不适用	2494	3344	21396	9899.5	3274.82	63.4342
2	U2	未知	31314397	8.14187e+06	9291.31	不适用	不适用	2494	5835	37312	12555.9	5901.04	63.4342
3	U3	未知	56852867	2.64248e+07	12200.5	不适用	不适用	2494	7562	65535	22795.9	15204.1	63.4342
4	U4	未知	41230977	1.30339e+07	11305.9	不适用	不适用	2494	6441	60363	16532.1	8750.2	63.4342
