# Supplementary material for: Correction: Hyperhomocysteinemia in ApoE-/- Mice Leads to Overexpression of Enhancer of Zeste Homolog 2 via miR-92a Regulation
Source: PLoS One. 2020 Oct 12;15(10):e0240762. doi: 10.1371/journal.pone.0240762 (PMC7549832; doi:10.1371/journal.pone.0240762)
Supplement: S1 File — (ZIP) [file pone.0240762.s001.zip › SI Files Oct 2019/Fig 3/Fig 3C/Fig3C-1 relative expession.xlsx]

## Sheet: Sheet1
	H3K27me3	H3	ratio
CON	4.97437e+06	1.2184e+07	0.408272
HLP	8.14187e+06	1.36079e+07	0.598319
HHcy	2.64248e+07	2.43983e+07	1.08306
HHcy+FA+VB	1.30339e+07	1.87459e+07	0.695297
