# Supplementary material for: Correction: Hyperhomocysteinemia in ApoE-/- Mice Leads to Overexpression of Enhancer of Zeste Homolog 2 via miR-92a Regulation
Source: PLoS One. 2020 Oct 12;15(10):e0240762. doi: 10.1371/journal.pone.0240762 (PMC7549832; doi:10.1371/journal.pone.0240762)
Supplement: S1 File — (ZIP) [file pone.0240762.s001.zip › SI Files Oct 2019/Fig 3/Fig 3C/Fig3C-2 H3.xlsx]

## Sheet: Sheet1
编号	标记	类型	体积(Int)	调整体积(Int)	平均背景(Int)	绝对定量	相对定量	像素数	最小值(Int)	最大值(Int)	平均值(Int)	标准偏差	区域(mm2)
1	U1	未知	48803841	4.84107e+07	9285.84	不适用	不适用	1020	4464	65535	28239.1	22234.9	25.4781
2	U2	未知	39260432	3.20279e+07	10446.4	不适用	不适用	1020	5648	65535	28686.7	21881.4	25.4781
3	U3	未知	29410940	1.86445e+07	9713.48	不适用	不适用	1020	6716	65535	28834.3	22309.1	25.4781
4	U4	未知	27469739	2.29806e+07	7967.78	不适用	不适用	1020	2924	65535	26931.1	22670.9	25.4781
