# Supplementary material for: Correction: Hyperhomocysteinemia in ApoE-/- Mice Leads to Overexpression of Enhancer of Zeste Homolog 2 via miR-92a Regulation
Source: PLoS One. 2020 Oct 12;15(10):e0240762. doi: 10.1371/journal.pone.0240762 (PMC7549832; doi:10.1371/journal.pone.0240762)
Supplement: S1 File — (ZIP) [file pone.0240762.s001.zip › SI Files Oct 2019/Fig 3/Fig 3C/Fig3C-2 H3K27me3.xlsx]

## Sheet: Sheet1
编号	标记	类型	体积(Int)	调整体积(Int)	平均背景(Int)	绝对定量	相对定量	像素数	最小值(Int)	最大值(Int)	平均值(Int)	标准偏差	区域(mm2)
1	U1	未知	43624073	24691357	9058.72	不适用	不适用	2090	4816	65535	20872.8	19255.2	53.1586
2	U2	未知	35035337	21508241	6472.29	不适用	不适用	2090	1824	65535	16763.3	18372.6	53.1586
3	U3	未知	31632879	20531899	5311.47	不适用	不适用	2090	1620	65535	15135.3	18098	53.1586
4	U4	未知	26837918	19960718	3290.53	不适用	不适用	2090	0	65535	12841.1	16833.2	53.1586
