# Supplementary material for: Correction: Hyperhomocysteinemia in ApoE-/- Mice Leads to Overexpression of Enhancer of Zeste Homolog 2 via miR-92a Regulation
Source: PLoS One. 2020 Oct 12;15(10):e0240762. doi: 10.1371/journal.pone.0240762 (PMC7549832; doi:10.1371/journal.pone.0240762)
Supplement: S1 File — (ZIP) [file pone.0240762.s001.zip › SI Files Oct 2019/Fig 3/Fig 3C/Fig3C-2 relative expession.xlsx]

## Sheet: Sheet1
	H3K27me3	H3	ratio
CON	24691357	4.84107e+07	0.510039
HLP	21508241	3.20279e+07	0.671548
HHcy	20531899	1.86445e+07	1.10123
HHcy+FA+VB	19960718	2.29806e+07	0.868592
