# Supplementary material for: Correction: Hyperhomocysteinemia in ApoE-/- Mice Leads to Overexpression of Enhancer of Zeste Homolog 2 via miR-92a Regulation
Source: PLoS One. 2020 Oct 12;15(10):e0240762. doi: 10.1371/journal.pone.0240762 (PMC7549832; doi:10.1371/journal.pone.0240762)
Supplement: S1 File — (ZIP) [file pone.0240762.s001.zip › SI Files Oct 2019/Fig 3/Fig 3C/Fig3C-3 H3.xlsx]

## Sheet: Sheet1
编号	标记	类型	体积(Int)	调整体积(Int)	平均背景(Int)	绝对定量	相对定量	像素数	最小值(Int)	最大值(Int)	平均值(Int)	标准偏差	区域(mm2)
1	U1	未知	41656099	1.37478e+07	4827.94	不适用	不适用	2660	2456	65535	15660.2	17150.4	44.4783
2	U2	未知	57258058	3.25394e+07	7320.98	不适用	不适用	2660	5086	65535	21525.6	20651.3	44.4783
3	U3	未知	58110342	2.91332e+07	7199.17	不适用	不适用	2660	4928	65535	21846	20723.2	44.4783
4	U4	未知	34126999	6.69829e+07	3921.43	不适用	不适用	2660	1322	65474	12829.7	14371.8	44.4783
