# Supplementary material for: Correction: Hyperhomocysteinemia in ApoE-/- Mice Leads to Overexpression of Enhancer of Zeste Homolog 2 via miR-92a Regulation
Source: PLoS One. 2020 Oct 12;15(10):e0240762. doi: 10.1371/journal.pone.0240762 (PMC7549832; doi:10.1371/journal.pone.0240762)
Supplement: S1 File — (ZIP) [file pone.0240762.s001.zip › SI Files Oct 2019/Fig 3/Fig 3C/Fig3C-3 H3K27me3.xlsx]

## Sheet: Sheet1
编号	标记	类型	体积(Int)	调整体积(Int)	平均背景(Int)	绝对定量	相对定量	像素数	最小值(Int)	最大值(Int)	平均值(Int)	标准偏差	区域(mm2)
1	U1	未知	24100690	3.46359e+06	8274.7	不适用	不适用	2494	4456	25240	9663.47	3626.07	63.4342
2	U2	未知	27435161	9.86364e+06	7045.52	不适用	不适用	2494	3944	43581	11000.5	7121.99	63.4342
3	U3	未知	50742858	2.94497e+07	8537.77	不适用	不适用	2494	5402	65535	20346	16866.3	63.4342
4	U4	未知	29459594	1.45497e+07	5978.31	不适用	不适用	2494	1961	54808	11812.2	9692.06	63.4342
