# Supplementary material for: Correction: Hyperhomocysteinemia in ApoE-/- Mice Leads to Overexpression of Enhancer of Zeste Homolog 2 via miR-92a Regulation
Source: PLoS One. 2020 Oct 12;15(10):e0240762. doi: 10.1371/journal.pone.0240762 (PMC7549832; doi:10.1371/journal.pone.0240762)
Supplement: S1 File — (ZIP) [file pone.0240762.s001.zip › SI Files Oct 2019/Fig 3/Fig 3C/Fig3C-3 relative expession.xlsx]

## Sheet: Sheet1
	H3K27me3	H3	ratio
CON	3.46359e+06	1.37478e+07	0.251938
HLP	9.86364e+06	3.25394e+07	0.303129
HHcy	2.94497e+07	2.91332e+07	1.01086
HHcy+FA+VB	1.45497e+07	6.69829e+07	0.217215
