# Supplementary material for: Correction: Hyperhomocysteinemia in ApoE-/- Mice Leads to Overexpression of Enhancer of Zeste Homolog 2 via miR-92a Regulation
Source: PLoS One. 2020 Oct 12;15(10):e0240762. doi: 10.1371/journal.pone.0240762 (PMC7549832; doi:10.1371/journal.pone.0240762)
Supplement: S1 File — (ZIP) [file pone.0240762.s001.zip › SI Files Oct 2019/Fig 3/Fig 3D/Fig3D relative expression.xlsx]

## Sheet: Sheet1
CON	0.247984	0.247568	0.297036
Hcy	0.779787	0.707261	0.594371
Hcy+FA+VB	0.378941	0.46091	0.37803
