# Supplementary material for: Correction: Hyperhomocysteinemia in ApoE-/- Mice Leads to Overexpression of Enhancer of Zeste Homolog 2 via miR-92a Regulation
Source: PLoS One. 2020 Oct 12;15(10):e0240762. doi: 10.1371/journal.pone.0240762 (PMC7549832; doi:10.1371/journal.pone.0240762)
Supplement: S1 File — (ZIP) [file pone.0240762.s001.zip › SI Files Oct 2019/Fig 3/Fig 3D/Fig3D-1 H3K27me3.xlsx]

## Sheet: Sheet1
编号	标记	类型	体积(Int)	调整体积(Int)	平均背景(Int)	绝对定量	相对定量	像素数	最小值(Int)	最大值(Int)	平均值(Int)	标准偏差	区域(mm2)
1	U1	未知	24885399	1.22203e+07	6514.99	不适用	不适用	1944	0	65535	12801.1	14213.9	44.2442
2	U2	未知	76505319	3.71842e+07	20226.9	不适用	不适用	1944	9848	65535	39354.6	20328.7	44.2442
3	U3	未知	44311127	1.75255e+07	13778.6	不适用	不适用	1944	4496	65535	22793.8	19388.6	44.2442
