# Supplementary material for: Correction: Hyperhomocysteinemia in ApoE-/- Mice Leads to Overexpression of Enhancer of Zeste Homolog 2 via miR-92a Regulation
Source: PLoS One. 2020 Oct 12;15(10):e0240762. doi: 10.1371/journal.pone.0240762 (PMC7549832; doi:10.1371/journal.pone.0240762)
Supplement: S1 File — (ZIP) [file pone.0240762.s001.zip › SI Files Oct 2019/Fig 3/Fig 3D/Fig3D-1 relative expession.xlsx]

## Sheet: Sheet1
	H3K27me3	H3	ratio
CON	1.22203e+07	4.92784e+07	0.247984
Hcy	3.71842e+07	4.76851e+07	0.779787
Hcy+FA+VB	1.75255e+07	4.62487e+07	0.378941
