# Supplementary material for: Correction: Hyperhomocysteinemia in ApoE-/- Mice Leads to Overexpression of Enhancer of Zeste Homolog 2 via miR-92a Regulation
Source: PLoS One. 2020 Oct 12;15(10):e0240762. doi: 10.1371/journal.pone.0240762 (PMC7549832; doi:10.1371/journal.pone.0240762)
Supplement: S1 File — (ZIP) [file pone.0240762.s001.zip › SI Files Oct 2019/Fig 3/Fig 3D/Fig3D-2 H3.xlsx]

## Sheet: Sheet1
编号	标记	类型	体积(Int)	调整体积(Int)	平均背景(Int)	绝对定量	相对定量	像素数	最小值(Int)	最大值(Int)	平均值(Int)	标准偏差	区域(mm2)
1	U1	未知	100519336	3.56306e+06	35051.9	不适用	不适用	1944	29532	65535	51707.5	13156.8	32.506
2	U2	未知	108171306	1.48323e+07	40725.7	不适用	不适用	1944	30848	65535	55643.7	10614.8	32.506
3	U3	未知	116934034	1.41537e+07	48357	不适用	不适用	1944	36116	65535	60151.3	7746.2	32.506
