# Supplementary material for: Correction: Hyperhomocysteinemia in ApoE-/- Mice Leads to Overexpression of Enhancer of Zeste Homolog 2 via miR-92a Regulation
Source: PLoS One. 2020 Oct 12;15(10):e0240762. doi: 10.1371/journal.pone.0240762 (PMC7549832; doi:10.1371/journal.pone.0240762)
Supplement: S1 File — (ZIP) [file pone.0240762.s001.zip › SI Files Oct 2019/Fig 3/Fig 3D/Fig3D-2 H3K27me3.xlsx]

## Sheet: Sheet1
编号	标记	类型	体积(Int)	调整体积(Int)	平均背景(Int)	绝对定量	相对定量	像素数	最小值(Int)	最大值(Int)	平均值(Int)	标准偏差	区域(mm2)
1	U1	未知	1659148	882100	578.161	不适用	不适用	1344	0	6208	1234.49	1252.21	22.4733
2	U2	未知	13331276	1.04903e+07	2113.79	不适用	不适用	1344	0	33156	9919.1	8756.39	22.4733
3	U3	未知	8680204	6.52359e+06	1604.62	不适用	不适用	1344	0	25872	6458.49	5469.75	22.4733
