# Supplementary material for: Correction: Hyperhomocysteinemia in ApoE-/- Mice Leads to Overexpression of Enhancer of Zeste Homolog 2 via miR-92a Regulation
Source: PLoS One. 2020 Oct 12;15(10):e0240762. doi: 10.1371/journal.pone.0240762 (PMC7549832; doi:10.1371/journal.pone.0240762)
Supplement: S1 File — (ZIP) [file pone.0240762.s001.zip › SI Files Oct 2019/Fig 3/Fig 3D/Fig3D-2 relative expession.xlsx]

## Sheet: Sheet1
	H3K27me3	H3	ratio
CON	882100	3.56306e+06	0.247568
Hcy	1.04903e+07	1.48323e+07	0.707261
Hcy+FA+VB	6.52359e+06	1.41537e+07	0.46091
