# Supplementary material for: Correction: Hyperhomocysteinemia in ApoE-/- Mice Leads to Overexpression of Enhancer of Zeste Homolog 2 via miR-92a Regulation
Source: PLoS One. 2020 Oct 12;15(10):e0240762. doi: 10.1371/journal.pone.0240762 (PMC7549832; doi:10.1371/journal.pone.0240762)
Supplement: S1 File — (ZIP) [file pone.0240762.s001.zip › SI Files Oct 2019/Fig 3/Fig 3D/Fig3D-3 H3.xlsx]

## Sheet: Sheet1
编号	标记	类型	体积(Int)	调整体积(Int)	平均背景(Int)	绝对定量	相对定量	像素数	最小值(Int)	最大值(Int)	平均值(Int)	标准偏差	区域(mm2)
1	U1	未知	113861521	6.53892e+07	42381.7	不适用	不适用	1944	30176	65535	58570.7	9602.63	32.506
2	U2	未知	92877478	5.57683e+07	28556.7	不适用	不适用	1944	21012	65535	47776.5	16023.9	32.506
3	U3	未知	85119986	5.46529e+07	22020.7	不适用	不适用	1944	8480	65535	43786	19246.5	32.506
