# Supplementary material for: Correction: Hyperhomocysteinemia in ApoE-/- Mice Leads to Overexpression of Enhancer of Zeste Homolog 2 via miR-92a Regulation
Source: PLoS One. 2020 Oct 12;15(10):e0240762. doi: 10.1371/journal.pone.0240762 (PMC7549832; doi:10.1371/journal.pone.0240762)
Supplement: S1 File — (ZIP) [file pone.0240762.s001.zip › SI Files Oct 2019/Fig 3/Fig 3D/Fig3D-3 H3K27me3.xlsx]

## Sheet: Sheet1
编号	标记	类型	体积(Int)	调整体积(Int)	平均背景(Int)	绝对定量	相对定量	像素数	最小值(Int)	最大值(Int)	平均值(Int)	标准偏差	区域(mm2)
1	U1	未知	33820971	1.9423e+07	8715.51	不适用	不适用	1652	5156	65535	20472.7	19380.7	37.5985
2	U2	未知	55203695	3.31471e+07	11858.4	不适用	不适用	1860	6556	65535	29679.4	21620.1	42.3324
3	U3	未知	39232675	2.06604e+07	10498.7	不适用	不适用	1769	5296	65535	22177.9	19048.3	40.2613
