# Supplementary material for: Correction: Hyperhomocysteinemia in ApoE-/- Mice Leads to Overexpression of Enhancer of Zeste Homolog 2 via miR-92a Regulation
Source: PLoS One. 2020 Oct 12;15(10):e0240762. doi: 10.1371/journal.pone.0240762 (PMC7549832; doi:10.1371/journal.pone.0240762)
Supplement: S1 File — (ZIP) [file pone.0240762.s001.zip › SI Files Oct 2019/Fig 4/Fig 4A/EZH2 mRNA-1.xls]

## Sheet: Sheet1
		Real Time qPCR Data Analysis
Date：		17/06/2014 1:36 PM
Thermal Cycling Protocol File Path：	D:\FTC-3000-WprkSpace\Protocol and qPCR data\Thermal Cycling Protocol Files\20140617EZH2
Plate Setup File Path：	D:\FTC-3000-WprkSpace\Protocol and qPCR data\Plate Setup Files\20140617EZH2
qPCR Data File Path：	D:\FTC-3000-WprkSpace\Protocol and qPCR data\qPCR Data Files\201406171235_20140617EZH2
Drn Value
Well	Ct	Copies	PCR Eff	Drn1	Drn2	Drn3	Drn4	Drn5	Drn6	Drn7	Drn8	Drn9	Drn10	Drn11	Drn12	Drn13	Drn14	Drn15	Drn16	Drn17	Drn18	Drn19	Drn20	Drn21	Drn22	Drn23	Drn24	Drn25	Drn26	Drn27	Drn28	Drn29	Drn30	Drn31	Drn32	Drn33	Drn34	Drn35	Drn36	Drn37	Drn38	Drn39	Drn40
D6	21.5355	-	1.4908	0.0351	0.0144	0.0182	0.0087	0.0005	-0.0001	-0.0042	-0.0049	-0.003	-0.0002	-0.001	0.0003	0.0011	-0.0012	0.0004	-0.0004	0.0019	0.0022	0.0085	0.0157	0.0355	0.0626	0.1054	0.1571	0.226	0.3006	0.3768	0.4462	0.5135	0.5635	0.6006	0.6298	0.6523	0.6635	0.6739	0.6837	0.6922	0.6976	0.7094	0.7091
D7	21.1357	-	1.5893	0.0252	0.0069	0.0074	0.0046	-0.0025	-0.0028	-0.0027	-0.0018	-0.0016	0.0007	0.0029	0.0052	0.0028	0.0028	-0.0025	-0.0049	-0.0057	0.0007	0.0056	0.0223	0.0446	0.0847	0.1346	0.1984	0.2761	0.3664	0.4495	0.5333	0.6104	0.6684	0.7106	0.7469	0.7656	0.7851	0.8052	0.821	0.828	0.8368	0.8386	0.8331
D8	21.0623	-	1.627	0.0254	0.0018	0.008	0.0027	-0.0018	-0.0018	-0.0015	-0.0015	0	0	0.0015	0.0057	0.0027	-0.004	-0.0005	0.0002	-0.0016	0.0038	0.0148	0.0253	0.0475	0.088	0.1432	0.2102	0.2893	0.38	0.4659	0.5445	0.6227	0.688	0.7307	0.7607	0.7862	0.8008	0.8109	0.82	0.829	0.8342	0.8305	0.8355
D9	21.1262	-	1.6863	0.0295	0.0126	0.0113	0.0083	0.0016	0.0014	-0.0023	-0.0016	-0.0016	-0.0005	-0.0035	-0.0023	-0.0043	-0.0043	-0.0058	-0.0019	0.0053	0.0116	0.0163	0.0271	0.0462	0.0765	0.1289	0.1958	0.284	0.3746	0.468	0.5519	0.6264	0.674	0.7232	0.7526	0.7755	0.7926	0.8131	0.8208	0.8273	0.8298	0.8298	0.8254
D10	21.2533	-	1.7718	0.0169	0.005	0.0048	0.003	-0.0004	0.001	0.0019	0.0024	0.0015	-0.0011	-0.0046	-0.0046	-0.0041	-0.0054	-0.0011	0.0023	0.0041	0.0053	0.0095	0.0218	0.0411	0.0762	0.135	0.2055	0.2834	0.3639	0.4443	0.5165	0.5793	0.6287	0.669	0.6975	0.7134	0.7245	0.7333	0.7409	0.7474	0.7505	0.7543	0.7576
D11	10.9315	-	1.6129	0.0133	0.0001	0.0033	-0.0029	-0.002	-0.001	0.0025	0.0071	0.0203	0.0263	0.0517	0.0829	0.1337	0.1924	0.267	0.3479	0.4276	0.5092	0.5857	0.6511	0.692	0.74	0.7696	0.7875	0.8006	0.8187	0.8239	0.823	0.8328	0.8357	0.8437	0.8509	0.8576	0.8592	0.8694	0.8684	0.8674	0.8684	0.863	0.8661
E6	21.4769	-	1.5704	0.0247	0.007	0.0096	0.0056	0.0019	0.002	0.0003	-0.0019	-0.0025	-0.0041	-0.0036	-0.001	-0.0009	-0.0014	-0.0004	-0.0024	-0.0022	0.0033	0.0072	0.0167	0.0355	0.0659	0.1036	0.1599	0.2315	0.3113	0.3912	0.4742	0.5445	0.595	0.6361	0.6669	0.6846	0.6966	0.7146	0.72	0.7276	0.7319	0.7302	0.7409
E7	21.3718	-	1.7391	0.0267	0.003	0.0075	0.0008	-0.0034	0.0002	0.001	0.0004	0.0004	0.0024	-0.0009	-0.0007	0.0013	0.0001	-0.0018	-0.0007	0.0001	0.0008	0.009	0.0186	0.0382	0.07	0.1217	0.1828	0.2559	0.3349	0.4159	0.4875	0.5549	0.611	0.6533	0.6813	0.7026	0.7154	0.724	0.7288	0.7333	0.7358	0.7307	0.7347
E8	20.1195	-	1.6013	-0.0005	0.0001	0.0027	0.0012	0.0027	0.0007	-0.0012	-0.0023	-0.0019	-0.0013	-0.0012	-0.0004	0.0004	0.0023	0.001	0.0059	0.0128	0.0214	0.0294	0.0468	0.0739	0.1183	0.1856	0.2732	0.3779	0.4852	0.5882	0.6842	0.776	0.8434	0.898	0.9437	0.9718	0.983	0.9967	1.0087	1.0158	1.0227	1.0316	1.0347
E9	20.6188	-	1.5595	0.013	0.0205	0.012	0.0109	0.0044	-0.0015	-0.0056	-0.0051	-0.0062	-0.0037	-0.0011	-0.0007	-0.0006	0.001	0.0034	0.0017	0.003	0.01	0.0196	0.0326	0.0607	0.1036	0.1615	0.2445	0.3415	0.4433	0.5435	0.6404	0.719	0.7839	0.8357	0.8739	0.8999	0.9123	0.9214	0.9274	0.9318	0.9317	0.9341	0.9361
E10	21.4028	-	1.7089	0.027	0.0063	0.0092	0.0051	-0.0025	0.0004	0.0022	0.0022	0.0031	0.0031	-0.001	-0.0052	-0.0059	-0.0106	-0.0069	-0.0027	0.0025	0.0062	0.0099	0.0189	0.0372	0.0689	0.1178	0.1905	0.268	0.3553	0.4382	0.514	0.5826	0.635	0.6723	0.7023	0.7195	0.726	0.7361	0.7423	0.7498	0.7583	0.7621	0.7691
E11	11.196	-	1.466	0.0106	-0.0021	0.0044	-0.0014	-0.002	0.0011	0	0.0057	0.0141	0.0266	0.0441	0.0741	0.1087	0.16	0.2269	0.2994	0.371	0.4548	0.5214	0.5815	0.6297	0.6792	0.7075	0.739	0.7613	0.7864	0.799	0.8106	0.8221	0.8314	0.8379	0.8451	0.8522	0.8577	0.8572	0.8562	0.8564	0.8611	0.8604	0.8688
F6	21.0148	-	1.6704	0.0298	0.0084	0.0108	0.0028	-0.0036	-0.0027	-0.0033	-0.0003	0.0009	0.0042	0.0045	0.0026	0.0013	-0.0004	-0.0022	-0.0042	0	0.0004	0.0072	0.0251	0.0494	0.0908	0.1517	0.2248	0.3032	0.3926	0.4718	0.5474	0.6127	0.6647	0.7002	0.7237	0.7392	0.7477	0.7519	0.7544	0.7661	0.7699	0.7719	0.788
F7	21.1291	-	1.5925	0.0362	0.0092	0.0176	0.0089	0.0034	-0.0006	-0.004	-0.0077	-0.0082	-0.0052	0.0008	0.0043	0.0049	0.0047	0.0004	0.0001	-0.002	0.001	0.0102	0.0219	0.0444	0.088	0.1402	0.2004	0.2751	0.3567	0.4283	0.4943	0.5517	0.5929	0.6185	0.6329	0.6406	0.6442	0.6552	0.661	0.669	0.6761	0.6811	0.6815
F8	20.6719	-	1.5919	0.0296	0.0162	0.018	0.0108	0.0036	-0.0006	-0.0041	-0.0074	-0.0068	-0.0036	-0.002	0.0016	0.0011	0.0005	0.0017	0.0053	0.0062	0.0143	0.023	0.0323	0.0586	0.1031	0.1641	0.2387	0.3344	0.4321	0.5191	0.5994	0.6707	0.7242	0.7582	0.7815	0.8006	0.8118	0.818	0.827	0.8397	0.8455	0.8514	0.8585
F9	20.4808	-	1.6577	0.047	0.0064	0.0207	0.0076	0.001	0.0018	0.0001	-0.0027	-0.0034	-0.0051	-0.0042	-0.0011	-0.0041	-0.0024	0.002	0.005	0.0055	0.0127	0.024	0.0384	0.0625	0.1036	0.1583	0.2236	0.3034	0.3865	0.4663	0.5412	0.6014	0.6464	0.6795	0.7008	0.7144	0.727	0.7388	0.7449	0.7486	0.7544	0.7432	0.7549
F10	20.6956	-	1.5272	0.0299	0.0031	0.0077	-0.0004	-0.0041	-0.0001	0.0018	0.0026	0.0012	0.002	0.0001	-0.0011	-0.0002	0.0008	-0.0025	-0.0003	0.003	0.0094	0.0196	0.0345	0.0568	0.0943	0.144	0.2047	0.2764	0.3489	0.418	0.478	0.5285	0.5736	0.6093	0.6316	0.6488	0.6643	0.6674	0.6686	0.6722	0.6754	0.6735	0.6807
F11	12.9646	-	1.5968	0.0152	0.0059	0.0059	0.0025	-0.0009	0.0007	-0.0039	-0.0015	0.0009	0.0021	0.01	0.0279	0.0508	0.0901	0.1438	0.2059	0.2821	0.3639	0.4393	0.5145	0.5769	0.6283	0.6633	0.689	0.7027	0.7116	0.7169	0.7251	0.7336	0.737	0.7453	0.7499	0.7511	0.7505	0.7591	0.7625	0.7619	0.7648	0.7609	0.7651
G6	20.442	-	1.691	0.0471	0.0186	0.0218	0.0096	0.0024	0.0035	0.0012	-0.0015	-0.0012	-0.0031	-0.0074	-0.01	-0.0078	-0.0076	-0.0006	0.0026	0.0085	0.0115	0.0218	0.0371	0.0663	0.1121	0.1727	0.2324	0.2939	0.3523	0.3995	0.4328	0.46	0.4801	0.4957	0.5006	0.5123	0.5227	0.5276	0.5278	0.5304	0.5282	0.5193	0.5239
G7	19.8554	-	1.7039	0.0252	0.0072	0.0095	0.0039	-0.0006	0.0012	-0.0002	0	-0.0008	-0.0031	-0.0031	-0.0017	-0.0008	0.0005	-0.0009	0.0025	0.0029	0.007	0.0232	0.0545	0.0941	0.1604	0.2355	0.3181	0.4077	0.498	0.5675	0.6307	0.6771	0.7117	0.731	0.7425	0.7525	0.7652	0.7715	0.7807	0.7925	0.7962	0.8025	0.796
G8	23.2795	-	1.3245	0.0385	0.0186	0.0192	0.0087	0.0003	-0.0034	-0.004	-0.0036	-0.0013	0.0008	0	0.0005	0.0003	-0.0017	-0.0004	0.0012	0.0028	0.0045	0.008	0.0118	0.0191	0.0315	0.0449	0.0632	0.0838	0.1014	0.1151	0.13	0.139	0.1439	0.1495	0.1551	0.1575	0.1595	0.1596	0.1595	0.1571	0.1564	0.1561	0.1553
G9	19.8177	-	1.6277	-0.0305	-0.025	-0.0197	-0.0118	-0.0033	0.0084	0.0054	0.006	0.0017	0.0018	0.0004	-0.0012	-0.0074	-0.0084	-0.0101	-0.0095	-0.0057	0.0038	0.0227	0.0561	0.1028	0.1674	0.244	0.3236	0.4076	0.4883	0.5564	0.6117	0.6602	0.6875	0.7028	0.7133	0.724	0.7226	0.7249	0.7282	0.7321	0.7308	0.7359	0.7381
G10	19.8764	-	1.6348	0.0436	0.0085	0.0175	0.0089	-0.0017	-0.0015	-0.0012	-0.003	-0.0034	-0.0006	0.0016	0.0026	0.0017	-0.0052	-0.0064	-0.0017	0.0022	0.0077	0.0276	0.0532	0.0889	0.1453	0.2128	0.2821	0.358	0.4199	0.4714	0.516	0.5527	0.5715	0.5914	0.6096	0.6169	0.6247	0.633	0.6347	0.6312	0.6268	0.6275	0.6163
G11	12.1523	-	1.6508	0.025	0.0005	0.0052	0.0009	-0.0069	-0.0036	0.0004	0.002	0.002	0.0123	0.0237	0.0452	0.0769	0.1269	0.1845	0.2545	0.3303	0.413	0.4873	0.555	0.6052	0.6499	0.6789	0.6994	0.7103	0.7199	0.7254	0.7285	0.7294	0.7338	0.7408	0.7415	0.7382	0.7374	0.7334	0.7308	0.7303	0.725	0.7373	0.7231
H6	19.7637	-	1.6288	0.0132	0.0093	0.0119	0.0057	0.0023	0.0008	-0.0042	-0.0034	-0.0031	-0.0008	-0.0031	0.0009	-0.0003	0.0004	0.0015	0.0033	0.0068	0.0136	0.0286	0.0566	0.1001	0.163	0.246	0.3378	0.4375	0.5402	0.6313	0.7052	0.7705	0.817	0.8518	0.8733	0.8946	0.9083	0.9186	0.9296	0.9418	0.9467	0.9649	0.9597
H7	20.3169	-	1.7775	0.0245	0.006	0.0107	0.0052	0.0021	0.0047	0.0035	-0.001	-0.0006	-0.0026	-0.004	-0.0038	-0.0034	-0.0071	-0.0067	-0.0112	-0.0033	0.0088	0.0192	0.0369	0.0782	0.1391	0.2132	0.3083	0.4232	0.5225	0.6138	0.6919	0.759	0.7972	0.836	0.8534	0.872	0.8894	0.9054	0.9113	0.9137	0.9132	0.8994	0.8957
H8	20.261	-	1.8445	0.0048	-0.001	0.0009	-0.0006	-0.0002	0.0032	0.0033	0.0007	-0.0014	-0.0011	-0.0044	-0.0061	-0.0003	0.002	0.0019	0.0031	0.0045	0.0075	0.0195	0.0402	0.0777	0.1433	0.2271	0.3195	0.424	0.534	0.6236	0.7031	0.7729	0.8276	0.8604	0.8885	0.9016	0.9122	0.9144	0.9189	0.9235	0.9283	0.9334	0.9396
H9	20.0064	-	1.7156	0.0286	0.0045	0.0094	0.0031	-0.0023	-0.002	-0.0012	-0.0007	-0.0009	0.0029	0.0031	0.0027	0.0008	-0.0022	-0.0061	-0.0008	0.0038	0.0132	0.0271	0.0497	0.0903	0.1549	0.2386	0.3354	0.4508	0.5569	0.6572	0.7433	0.8174	0.868	0.908	0.9314	0.9476	0.9597	0.9658	0.9667	0.9711	0.9709	0.9723	0.9764
H10	20.1741	-	1.675	0.0138	-0.0029	0.0009	-0.0019	-0.0004	0.0005	0.0011	0.0026	0.0002	-0.0014	0.0002	0.0008	-0.0023	0.0003	0	0.0003	0.0045	0.0129	0.0242	0.0442	0.0773	0.1295	0.2039	0.2935	0.3872	0.4852	0.575	0.6434	0.6974	0.7354	0.764	0.7802	0.7951	0.8035	0.8188	0.8209	0.8264	0.8273	0.8242	0.8293
H11	12.06	-	1.5249	0.0214	0.0012	0.003	-0.0027	-0.0046	-0.001	0.004	0.0119	0.0186	0.0261	0.0345	0.0483	0.0768	0.1171	0.1704	0.2344	0.3161	0.4032	0.4886	0.5701	0.6453	0.7096	0.7523	0.7857	0.8052	0.8292	0.8378	0.849	0.8638	0.8774	0.8824	0.8907	0.8947	0.8956	0.8937	0.8987	0.9054	0.9104	0.9292	0.9253
Notation:

## Sheet: Sheet2
21.5355	10.9315	10.604	0	0	1	CON
21.1357		10.2042	-0.3998	0.3998	1.31933
21.0623		10.1308	-0.4732	0.4732	1.38819
21.1262		10.1947	-0.4093	0.4093	1.32804
21.2533		10.3218	-0.2822	0.2822	1.21605
21.4769	11.196	10.2809	-0.3231	0.3231	1.25102	HLP
21.3718		10.1758	-0.4282	0.4282	1.34555
20.1195		8.9235	-1.6805	1.6805	3.20539
20.6188		9.4228	-1.1812	1.1812	2.26765
21.4028		10.2068	-0.3972	0.3972	1.31695
21.0148	12.9646	8.0502	-2.5538	2.5538	5.87179	Hhcy
21.1291		8.1645	-2.4395	2.4395	5.42454
20.6719		7.7073	-2.8967	2.8967	7.44721
20.4808		7.5162	-3.0878	3.0878	8.50199
20.6956		7.731	-2.873	2.873	7.32587
20.442	12.1523	8.2897	-2.3143	2.3143	4.97363	HHcy+FA+VB
19.8554		7.7031	-2.9009	2.9009	7.46892
23.2795		11.1272	0.5232	-0.5232	0.695827
19.8177		7.6654	-2.9386	2.9386	7.66667
19.8764		7.7241	-2.8799	2.8799	7.36099
19.7637	12.06	7.7037	-2.9003	2.9003	7.46582
20.3169		8.2569	-2.3471	2.3471	5.088
20.261		8.201	-2.403	2.403	5.28902
20.0064		7.9464	-2.6576	2.6576	6.30983
20.1741		8.1141	-2.4899	2.4899	5.61739
