# Supplementary material for: Correction: Hyperhomocysteinemia in ApoE-/- Mice Leads to Overexpression of Enhancer of Zeste Homolog 2 via miR-92a Regulation
Source: PLoS One. 2020 Oct 12;15(10):e0240762. doi: 10.1371/journal.pone.0240762 (PMC7549832; doi:10.1371/journal.pone.0240762)
Supplement: S1 File — (ZIP) [file pone.0240762.s001.zip › SI Files Oct 2019/Fig 4/Fig 4A/EZH2 mRNA-2.xls]

## Sheet: Sheet1
		Real Time qPCR Data Analysis
Date：		27/06/2014 1:38 PM
Thermal Cycling Protocol File Path：	D:\FTC-3000-WprkSpace\Protocol and qPCR data\Thermal Cycling Protocol Files\20140627EZH2MMZHAOLI2
Plate Setup File Path：	D:\FTC-3000-WprkSpace\Protocol and qPCR data\Plate Setup Files\20140627EZH2MMZHAOLI2
qPCR Data File Path：	D:\FTC-3000-WprkSpace\Protocol and qPCR data\qPCR Data Files\201406271309_20140627EZH2MMZHAOLI2
Drn Value
Well	Ct	Copies	PCR Eff	Drn1	Drn2	Drn3	Drn4	Drn5	Drn6	Drn7	Drn8	Drn9	Drn10	Drn11	Drn12	Drn13	Drn14	Drn15	Drn16	Drn17	Drn18	Drn19	Drn20	Drn21	Drn22	Drn23	Drn24	Drn25	Drn26	Drn27	Drn28	Drn29	Drn30	Drn31	Drn32	Drn33	Drn34	Drn35	Drn36	Drn37	Drn38	Drn39	Drn40
D6	21.6325	-	1.4787	0.0044	0.005	0.0047	0.0034	0.0022	0.0017	0.0027	-0.0043	-0.0038	-0.0044	-0.004	-0.0028	0.0016	0.002	0.0028	0.0034	-0.0005	0.0023	0.0069	0.0157	0.0286	0.0624	0.1029	0.1521	0.2118	0.2838	0.3489	0.4152	0.478	0.5299	0.5609	0.5823	0.6017	0.615	0.6276	0.6395	0.6506	0.6573	0.6476	0.66
D7	21.2615	-	1.6975	0.0045	0.004	0.0061	0.0056	0.003	0.0004	0.0008	-0.0043	-0.0042	-0.003	-0.0019	-0.0032	0.0001	-0.0008	0.0016	0.0013	0.0025	0.0022	0.0074	0.0184	0.0406	0.0765	0.1298	0.1887	0.2612	0.3432	0.4209	0.4929	0.5654	0.6197	0.6625	0.6907	0.7122	0.7278	0.7397	0.7487	0.7586	0.7661	0.7698	0.7685
D8	21.1238	-	1.6297	-0.0036	0.0013	-0.0008	-0.001	0.0002	0.0004	0.0038	-0.0017	-0.0016	0.0004	0.0006	-0.0041	0.0012	0.0023	-0.0008	-0.0003	0.0006	0.0053	0.011	0.0219	0.0453	0.0833	0.1358	0.2043	0.2835	0.3669	0.4507	0.523	0.5901	0.6428	0.6795	0.7119	0.7376	0.7508	0.7622	0.7749	0.7753	0.7784	0.779	0.7826
D9	20.7364	-	1.6419	-0.0067	-0.0029	-0.0036	-0.0011	0.0011	0.0053	0.0033	-0.0009	-0.002	-0.0034	-0.005	-0.0055	0.0004	0.0011	0.004	0.0029	0.0082	0.011	0.0196	0.0318	0.0565	0.0959	0.1574	0.2266	0.3113	0.4112	0.5043	0.5824	0.6585	0.7169	0.7587	0.7865	0.807	0.8242	0.8368	0.8416	0.8464	0.8605	0.8504	0.8666
D10	21.2859	-	1.5551	-0.0049	0.008	0.0007	0.0011	0.0012	-0.0022	-0.0082	-0.0032	0.0015	0.0029	0.0039	0.0103	0.0049	-0.0016	-0.004	-0.0064	-0.0105	-0.0051	0.0037	0.0184	0.0399	0.0752	0.117	0.1707	0.2301	0.2958	0.3609	0.4215	0.4728	0.5144	0.5459	0.5687	0.5863	0.6001	0.6098	0.6161	0.6162	0.6153	0.6107	0.6107
D11	12.3019	-	1.5806	0.0047	-0.0001	-0.0009	-0.0008	0.001	0.0015	0.0021	-0.0028	-0.0021	0.0045	0.0163	0.0372	0.0795	0.1257	0.1854	0.2546	0.3306	0.4025	0.4717	0.5302	0.5685	0.5959	0.6208	0.6343	0.6372	0.6531	0.6607	0.667	0.6675	0.6726	0.6787	0.6835	0.6826	0.678	0.6774	0.6684	0.6621	0.6521	0.6558	0.647
E6	22.7641	-	1.4941	-0.044	-0.0299	-0.0258	-0.0151	-0.0063	0.0011	0.0074	0.0076	0.0083	0.0069	0.0058	0.0029	-0.0014	-0.0058	-0.0064	-0.0044	-0.004	0.0007	0.0027	0.0106	0.0169	0.0335	0.0551	0.0947	0.1414	0.203	0.2722	0.3483	0.4271	0.4942	0.5524	0.6023	0.6365	0.6603	0.6794	0.696	0.7042	0.7132	0.7209	0.719
E7	23.3701	-	1.6596	0.0146	0.0022	0.0053	-0.0025	-0.0033	-0.0043	-0.0034	0.0007	0.0042	0.0069	0.0069	0.0041	0.0027	-0.0025	-0.0037	0.0016	-0.0005	-0.0068	-0.0043	-0.003	-0.0038	0.0081	0.0366	0.0728	0.1208	0.1783	0.2529	0.3302	0.4018	0.4674	0.5218	0.5599	0.5844	0.6059	0.616	0.634	0.6414	0.649	0.6571	0.656
E8	22.2425	-	1.7186	-0.0159	-0.0129	-0.0083	-0.0074	-0.0036	-0.0017	0.0016	0.0014	0.0068	0.0076	0.0071	0.0039	-0.001	-0.0053	-0.0065	-0.0044	-0.0008	0.0024	0.0054	0.0106	0.021	0.0408	0.0788	0.1355	0.2108	0.2995	0.4055	0.5074	0.6139	0.707	0.7884	0.846	0.8947	0.921	0.9432	0.9596	0.9721	0.9802	0.9887	0.9868
E9	22.5611	-	1.5812	0.001	0.0017	-0.0009	0.0031	0.002	-0.0014	0.0038	0.0015	-0.0041	-0.0051	-0.0048	-0.0036	-0.0017	0.0026	0.0045	0.0028	0.0016	-0.0013	-0.0008	0.0017	0.012	0.0286	0.0668	0.121	0.1913	0.2768	0.3827	0.4835	0.5853	0.6788	0.7571	0.8091	0.854	0.8795	0.8951	0.9107	0.9212	0.9283	0.9337	0.9341
E10	22.8786	-	1.58	0.0003	-0.0038	-0.0005	0.0013	0.0065	0.0063	0.0062	-0.0001	-0.0017	-0.0053	-0.0051	-0.0061	-0.001	-0.0039	-0.0053	-0.0063	-0.006	-0.0017	0.0002	0.0075	0.0147	0.0296	0.0528	0.0973	0.1537	0.224	0.3066	0.3906	0.4709	0.5379	0.5922	0.6318	0.6601	0.6778	0.6911	0.7014	0.707	0.7118	0.7019	0.7132
E11	12.7844	-	1.5892	-0.0051	-0.0042	-0.0031	-0.001	0.0014	0.0031	0.0045	-0.0001	-0.0047	-0.002	0.0061	0.0224	0.0576	0.1067	0.1695	0.2403	0.3224	0.3991	0.4795	0.5453	0.6018	0.6411	0.6766	0.6887	0.7039	0.7171	0.7286	0.7351	0.7536	0.7609	0.7645	0.7703	0.7716	0.7678	0.7682	0.7674	0.7673	0.77	0.77	0.7719
F6	21.0505	-	1.5902	-0.0043	-0.0038	-0.0021	-0.0025	-0.0036	-0.0005	0.0003	0.0003	0.0018	0.0049	0.0035	0.0027	0.0008	-0.0019	-0.0019	-0.0009	-0.0029	0.0019	0.0139	0.0239	0.0481	0.085	0.1352	0.1967	0.2707	0.3519	0.432	0.5043	0.5643	0.6121	0.6466	0.6731	0.6919	0.7053	0.7172	0.7218	0.7261	0.731	0.729	0.7427
F7	21.2491	-	1.6709	-0.007	-0.0028	-0.003	-0.002	0.0019	-0.0002	-0.0005	0.0006	0.001	0.0005	-0.0004	0.001	0.0008	-0.001	-0.0039	-0.0001	0.0003	0.0019	0.0056	0.0198	0.0403	0.0794	0.1326	0.2022	0.2769	0.3611	0.4424	0.5135	0.5759	0.6279	0.6607	0.6837	0.6984	0.7107	0.7155	0.7242	0.7249	0.731	0.7328	0.7296
F8	20.7065	-	1.6183	-0.0055	-0.0051	-0.0025	-0.0025	-0.0001	0.001	0	-0.0001	0.0018	0.0021	0.0017	0.0013	-0.0014	-0.0041	-0.0017	0.0006	0.0015	0.0062	0.0182	0.0331	0.057	0.1045	0.1691	0.2402	0.3252	0.4167	0.5011	0.5771	0.6459	0.7008	0.7402	0.7739	0.7919	0.8069	0.8151	0.8225	0.8229	0.8297	0.8242	0.8341
F9	20.7304	-	1.5711	-0.0224	-0.0138	-0.0093	-0.0076	-0.0019	-0.0001	0.0036	0.0032	0.0058	0.0047	0.0033	-0.0009	-0.0056	-0.004	-0.0013	0.0009	0.0055	0.0145	0.0183	0.0322	0.0566	0.0964	0.1514	0.2169	0.2932	0.3772	0.4539	0.5239	0.5904	0.6356	0.667	0.6907	0.7043	0.7138	0.7233	0.729	0.7333	0.7368	0.7357	0.738
F10	21.3888	-	1.8082	0.009	-0.0011	0.0026	-0.0002	-0.0033	-0.0021	-0.0006	-0.0015	-0.0003	0.0044	0.0041	0.0029	0.0024	0.0039	-0.0012	-0.003	-0.0057	-0.0066	-0.0055	0.0115	0.0358	0.0724	0.1308	0.1917	0.2599	0.339	0.4223	0.4814	0.5357	0.5802	0.6079	0.6257	0.642	0.6551	0.6597	0.6667	0.6691	0.6769	0.6806	0.692
F11	13.3042	-	1.7037	0.0023	-0.0022	0.0017	-0.0003	-0.0025	-0.0002	0.0005	0.0008	0.0051	0.0125	0.0181	0.0272	0.0423	0.0675	0.115	0.1707	0.2401	0.3153	0.3964	0.4646	0.5215	0.5743	0.6137	0.6436	0.6654	0.6908	0.701	0.7165	0.7259	0.7324	0.7354	0.7434	0.748	0.7507	0.7524	0.7525	0.7476	0.7461	0.732	0.7419
G2	24.1729	-	1.637	-0.0179	-0.0183	-0.0133	-0.0065	0	0.0034	0.0073	0.0033	0.0006	-0.0017	-0.0009	0.0012	0.0016	0.0001	-0.0009	-0.0047	-0.0075	-0.0042	-0.0031	-0.0028	0.0051	0.0096	0.0191	0.0436	0.0807	0.1321	0.196	0.2661	0.3409	0.4149	0.4673	0.5166	0.5611	0.5892	0.6082	0.6272	0.6398	0.6467	0.6424	0.6545
G3	23.7064	-	1.6174	-0.0044	-0.0088	-0.008	-0.0044	-0.0026	0.0042	0.0033	-0.0004	-0.002	-0.0016	-0.0029	0.0022	0.0074	0.005	0.0025	-0.0012	-0.0067	-0.0048	-0.0003	0.0023	0.0071	0.0159	0.0306	0.0581	0.1039	0.168	0.2447	0.3364	0.431	0.5201	0.603	0.6795	0.7324	0.7722	0.8007	0.8151	0.8238	0.8302	0.8317	0.8403
G4	22.868	-	1.3871	-0.0309	-0.0039	-0.0105	-0.0066	-0.0049	-0.006	-0.0039	0.0051	0.015	0.0201	0.015	0.0075	0.0016	-0.0092	-0.0183	-0.0181	-0.0166	-0.0128	-0.0013	0.0106	0.0228	0.0371	0.052	0.0776	0.1076	0.1492	0.2114	0.2784	0.3477	0.4212	0.491	0.5414	0.5844	0.6138	0.6334	0.6471	0.6551	0.6629	0.6707	0.6747
G5	24.113	-	1.6512	0.0042	-0.0022	0.0014	0.0015	0.0032	0.0083	0.004	-0.0014	-0.0027	-0.0041	-0.0065	-0.0082	-0.0044	-0.0032	-0.0017	-0.0013	0.0052	0.0069	0.0043	0.0041	0.0069	0.008	0.0224	0.0455	0.0856	0.1413	0.2104	0.287	0.3703	0.4427	0.5129	0.5729	0.6217	0.6538	0.6797	0.6889	0.7012	0.7069	0.7091	0.7276
G6	24.6414	-	1.4811	-0.0152	-0.0252	-0.0129	-0.0098	-0.004	0.003	0.0053	0.0036	0.001	0.0014	0.002	0.0017	0.0019	0.001	-0.0009	-0.0002	-0.0012	-0.0017	-0.0016	0.0012	-0.0026	0.0012	0.0071	0.032	0.0601	0.1018	0.1507	0.2145	0.2684	0.3306	0.3874	0.4383	0.4692	0.4944	0.5104	0.5234	0.5335	0.5429	0.554	0.5587
G7	15.292	-	1.5856	-0.0027	0.0033	0.0001	0.001	0.0014	-0.0012	-0.0021	-0.0014	0.0009	0.0014	0.0054	0.0077	0.0109	0.0207	0.041	0.0719	0.114	0.1704	0.2314	0.3093	0.3853	0.4628	0.5325	0.6031	0.6494	0.6832	0.7092	0.7331	0.7463	0.7558	0.7698	0.7781	0.7764	0.7711	0.7726	0.7725	0.769	0.7697	0.7714	0.7639
H6	22.453	-	1.8181	-0.0085	-0.0022	-0.0024	-0.0022	0.003	0.0014	-0.0011	0	0.0004	-0.0002	0.002	-0.0005	0.0002	-0.0027	-0.0024	-0.0029	-0.0002	0.0016	0.0036	0.0083	0.0222	0.0376	0.065	0.1181	0.1968	0.2831	0.3934	0.5146	0.6295	0.7248	0.8103	0.8723	0.9158	0.9441	0.9704	0.9866	1.0012	1.0136	1.0137	1.0235
H7	23.2625	-	1.8188	-0.0101	-0.0149	-0.0069	-0.0079	-0.0013	0.0039	0.0039	0.0016	0.0028	0.0007	-0.0003	-0.0014	-0.0013	-0.0002	0.0007	0.0008	-0.0003	-0.0001	-0.0005	-0.0014	0.0044	0.0174	0.0388	0.0814	0.1481	0.2364	0.3407	0.4503	0.5603	0.66	0.7355	0.7955	0.8424	0.8705	0.8891	0.9089	0.9218	0.9348	0.9414	0.9472
H8	22.3321	-	1.5831	-0.0015	0.006	0.0036	0.0035	0.0065	0.0025	-0.0005	-0.0015	-0.0021	-0.0036	-0.0007	-0.0008	-0.0024	-0.0034	-0.0044	-0.0055	-0.0057	-0.0006	0.0066	0.0119	0.0217	0.0412	0.0677	0.1072	0.1729	0.2539	0.3517	0.4617	0.5753	0.6745	0.7667	0.838	0.8884	0.925	0.9548	0.9714	0.9801	0.9944	0.9889	0.9992
H9	23.0185	-	1.6963	-0.0032	-0.0004	-0.0004	-0.0007	0.0004	0.0015	-0.0003	-0.0019	-0.0005	0.0003	0.0026	0.0013	0	0	-0.0002	-0.0033	-0.0005	-0.0002	-0.0023	-0.0002	0.0038	0.0193	0.0491	0.0989	0.1678	0.2591	0.3627	0.4755	0.5857	0.6858	0.7721	0.8374	0.8835	0.9132	0.9326	0.9455	0.9503	0.9603	0.9577	0.969
H10	23.3329	-	1.6926	0.0138	-0.0045	0.0035	0.0009	0.0001	0.001	0.0045	-0.0003	-0.0008	-0.0007	0.0004	0.0003	0.0008	-0.0026	-0.005	-0.0049	-0.004	-0.0017	0.0007	0.0055	0.0058	0.0159	0.038	0.074	0.1253	0.2012	0.2813	0.3649	0.4525	0.5289	0.5889	0.6462	0.688	0.7078	0.7251	0.739	0.7422	0.7455	0.7583	0.757
H11	12.6364	-	1.6068	-0.001	-0.0012	0.0001	-0.002	0.0023	0.002	-0.0009	-0.0028	0.0008	0.0006	0.0102	0.0298	0.0616	0.1088	0.1749	0.258	0.3466	0.4312	0.5057	0.5704	0.6142	0.6436	0.6654	0.6777	0.6866	0.6965	0.7027	0.7035	0.7053	0.7126	0.7126	0.7119	0.7111	0.7125	0.7044	0.6977	0.6929	0.6901	0.6819	0.6777
Notation:

## Sheet: Sheet2
21.6325	12.3019	9.3306	0	0	1	CON
21.2615		8.9596	-0.371	0.371	1.29325
21.1238		8.8219	-0.5087	0.5087	1.42277
20.7364		8.4345	-0.8961	0.8961	1.86103
21.2859		8.984	-0.3466	0.3466	1.27156
22.7641	12.7844	9.9797	0.6491	-0.6491	0.637678	HLP
23.3701		10.5857	1.2551	-1.2551	0.418965
22.2425		9.4581	0.1275	-0.1275	0.915416
22.5611		9.7767	0.4461	-0.4461	0.734024
22.8786		10.0942	0.7636	-0.7636	0.589025
21.0505	13.3042	7.7463	-1.5843	1.5843	2.99862	HHcy
21.2491		7.9449	-1.3857	1.3857	2.61299
20.7065		7.4023	-1.9283	1.9283	3.80606
20.7304		7.4262	-1.9044	1.9044	3.74353
21.3888		8.0846	-1.246	1.246	2.37183
24.1729	15.292	8.8809	-0.4497	0.4497	1.36576	HHcy+FA+VB
23.7064		8.4144	-0.9162	0.9162	1.88714
22.868		7.576	-1.7546	1.7546	3.37433
24.113		8.821	-0.5096	0.5096	1.42366
24.6414		9.3494	0.0188	-0.0188	0.987053
22.453	12.6364	9.8166	0.486	-0.486	0.714002
23.2625		10.6261	1.2955	-1.2955	0.407395
22.3321		9.6957	0.3651	-0.3651	0.776415
23.0185		10.3821	1.0515	-1.0515	0.482466
23.3329		10.6965	1.3659	-1.3659	0.387992
