# Supplementary material for: Correction: Hyperhomocysteinemia in ApoE-/- Mice Leads to Overexpression of Enhancer of Zeste Homolog 2 via miR-92a Regulation
Source: PLoS One. 2020 Oct 12;15(10):e0240762. doi: 10.1371/journal.pone.0240762 (PMC7549832; doi:10.1371/journal.pone.0240762)
Supplement: S1 File — (ZIP) [file pone.0240762.s001.zip › SI Files Oct 2019/Fig 4/Fig 4A/Fig4A EZH2.xlsx]

## Sheet: Sheet1
编号	标记	类型	体积(Int)	调整体积(Int)	平均背景(Int)	绝对定量	相对定量	像素数	最小值(Int)	最大值(Int)	平均值(Int)	标准偏差	区域(mm2)
1	U1	未知	49869224	3.00292e+07	10859.3	不适用	不适用	1827	4764	65535	27295.7	17325.9	30.5496
2	U2	未知	62048944	3.99835e+07	12077.4	不适用	不适用	1827	5652	65535	33962.2	20670.7	30.5496
3	U3	未知	70953948	4.2349e+07	15656.8	不适用	不适用	1827	7884	65535	38836.3	20329.7	30.5496
4	U4	未知	47841540	3.12222e+07	9096.53	不适用	不适用	1827	3248	65535	26185.8	18893.1	30.5496
