# Supplementary material for: Correction: Hyperhomocysteinemia in ApoE-/- Mice Leads to Overexpression of Enhancer of Zeste Homolog 2 via miR-92a Regulation
Source: PLoS One. 2020 Oct 12;15(10):e0240762. doi: 10.1371/journal.pone.0240762 (PMC7549832; doi:10.1371/journal.pone.0240762)
Supplement: S1 File — (ZIP) [file pone.0240762.s001.zip › SI Files Oct 2019/Fig 4/Fig 4A/Fig4A relative expression.xlsx]

## Sheet: Sheet1
CON	0.16472	0.512386	0.530405	0.44587
HLP	0.613133	0.615975	0.360744	0.529951
HHcy	0.733482	0.95024	0.818198	1.00429
HHcy+FA+VB	0.199639	0.483288	0.627569	0.539589
