# Supplementary material for: Correction: Hyperhomocysteinemia in ApoE-/- Mice Leads to Overexpression of Enhancer of Zeste Homolog 2 via miR-92a Regulation
Source: PLoS One. 2020 Oct 12;15(10):e0240762. doi: 10.1371/journal.pone.0240762 (PMC7549832; doi:10.1371/journal.pone.0240762)
Supplement: S1 File — (ZIP) [file pone.0240762.s001.zip › SI Files Oct 2019/Fig 4/Fig 4A/Fig4A-1 EZH2.xlsx]

## Sheet: Sheet1
编号	标记	类型	体积(Int)	调整体积(Int)	平均背景(Int)	绝对定量	相对定量	像素数	最小值(Int)	最大值(Int)	平均值(Int)	标准偏差	区域(mm2)
1	U1	未知	30103556	8.53553e+06	22537.1	不适用	不适用	957	15784	65535	31456.2	14081.2	50.5746
2	U2	未知	28635463	9.86579e+06	19613	不适用	不适用	957	11484	65535	29922.1	14482.5	50.5746
3	U3	未知	31480348	1.15685e+07	20806.5	不适用	不适用	957	11256	65535	32894.8	16251.9	50.5746
4	U4	未知	24763019	9.06705e+06	16401.2	不适用	不适用	957	9536	65535	25875.7	14831.8	50.5746
