# Supplementary material for: Correction: Hyperhomocysteinemia in ApoE-/- Mice Leads to Overexpression of Enhancer of Zeste Homolog 2 via miR-92a Regulation
Source: PLoS One. 2020 Oct 12;15(10):e0240762. doi: 10.1371/journal.pone.0240762 (PMC7549832; doi:10.1371/journal.pone.0240762)
Supplement: S1 File — (ZIP) [file pone.0240762.s001.zip › SI Files Oct 2019/Fig 4/Fig 4A/Fig4A-1 relative expression.xlsx]

## Sheet: Sheet1
	EZH2	β-actin	ratio
CON	8.53553e+06	5.18183e+07	0.16472
HLP	9.86579e+06	1.60908e+07	0.613133
HHcy	1.15685e+07	1.5772e+07	0.733482
HHcy+FA+VB	9.06705e+06	4.54173e+07	0.199639
