# Supplementary material for: Correction: Hyperhomocysteinemia in ApoE-/- Mice Leads to Overexpression of Enhancer of Zeste Homolog 2 via miR-92a Regulation
Source: PLoS One. 2020 Oct 12;15(10):e0240762. doi: 10.1371/journal.pone.0240762 (PMC7549832; doi:10.1371/journal.pone.0240762)
Supplement: S1 File — (ZIP) [file pone.0240762.s001.zip › SI Files Oct 2019/Fig 4/Fig 4A/Fig4A-1 a┬-actin.xlsx]

## Sheet: Sheet1
编号	标记	类型	体积(Int)	调整体积(Int)	平均背景(Int)	绝对定量	相对定量	像素数	最小值(Int)	最大值(Int)	平均值(Int)	标准偏差	区域(mm2)
1	U1	未知	57137975	5.18183e+07	13524	不适用	不适用	1564	8088	65535	30139.4	19080.7	46.4923
2	U2	未知	47585859	1.60908e+07	13264.6	不适用	不适用	1564	8388	65535	30425.7	19526.8	46.4923
3	U3	未知	48730602	1.5772e+07	14855.3	不适用	不适用	1564	9012	65535	31157.7	18845.4	46.4923
4	U4	未知	48040181	4.54173e+07	15764.9	不适用	不适用	1564	8496	65535	30716.2	18267.6	46.4923
