# Supplementary material for: Correction: Hyperhomocysteinemia in ApoE-/- Mice Leads to Overexpression of Enhancer of Zeste Homolog 2 via miR-92a Regulation
Source: PLoS One. 2020 Oct 12;15(10):e0240762. doi: 10.1371/journal.pone.0240762 (PMC7549832; doi:10.1371/journal.pone.0240762)
Supplement: S1 File — (ZIP) [file pone.0240762.s001.zip › SI Files Oct 2019/Fig 4/Fig 4A/Fig4A-2 relative expression.xlsx]

## Sheet: Sheet1
	EZH2	β-actin	ratio
CON	7.57772e+06	1.42867e+07	0.530405
HLP	1.3559e+07	3.75862e+07	0.360744
HHcy	2.38965e+07	2.92063e+07	0.818198
HHcy+FA+VB	4.06729e+06	6.48102e+06	0.627569
