# Supplementary material for: Correction: Hyperhomocysteinemia in ApoE-/- Mice Leads to Overexpression of Enhancer of Zeste Homolog 2 via miR-92a Regulation
Source: PLoS One. 2020 Oct 12;15(10):e0240762. doi: 10.1371/journal.pone.0240762 (PMC7549832; doi:10.1371/journal.pone.0240762)
Supplement: S1 File — (ZIP) [file pone.0240762.s001.zip › SI Files Oct 2019/Fig 4/Fig 4A/Fig4A-2 a┬-actin.xlsx]

## Sheet: Sheet1
编号	标记	类型	体积(Int)	调整体积(Int)	平均背景(Int)	绝对定量	相对定量	像素数	最小值(Int)	最大值(Int)	平均值(Int)	标准偏差	区域(mm2)
1	U1	未知	63346152	5.86066e+07	21475.6	不适用	不适用	1272	10284	65535	41938.8	18767.9	37.8121
2	U2	未知	72491516	6.49109e+07	25527.7	不适用	不适用	1272	17072	65535	41266.9	16489.3	37.8121
3	U3	未知	61632186	4.45666e+07	30435.3	不适用	不适用	1272	18356	65535	48453	15816.2	37.8121
4	U4	未知	51656322	6.46036e+07	21856.4	不适用	不适用	1272	13200	65535	40610.3	18504.4	37.8121
