# Supplementary material for: Correction: Hyperhomocysteinemia in ApoE-/- Mice Leads to Overexpression of Enhancer of Zeste Homolog 2 via miR-92a Regulation
Source: PLoS One. 2020 Oct 12;15(10):e0240762. doi: 10.1371/journal.pone.0240762 (PMC7549832; doi:10.1371/journal.pone.0240762)
Supplement: S1 File — (ZIP) [file pone.0240762.s001.zip › SI Files Oct 2019/Fig 4/Fig 4A/Fig4A-3 EZH2.xlsx]

## Sheet: Sheet1
编号	标记	类型	体积(Int)	调整体积(Int)	平均背景(Int)	绝对定量	相对定量	像素数	最小值(Int)	最大值(Int)	平均值(Int)	标准偏差	区域(mm2)
1	U1	未知	10577316	7.57772e+06	3622.7	不适用	不适用	828	0	64608	12774.5	14307.8	20.6822
2	U2	未知	19932729	1.3559e+07	7697.76	不适用	不适用	828	2408	65535	24073.3	20956.1	20.6822
3	U3	未知	305307849	2.38965e+07	13781.8	不适用	不适用	828	8376	65535	42642.3	21278.3	20.6822
4	U4	未知	9369952	4.06729e+06	6404.18	不适用	不适用	828	2780	63056	11316.4	10251.2	20.6822
