# Supplementary material for: Correction: Hyperhomocysteinemia in ApoE-/- Mice Leads to Overexpression of Enhancer of Zeste Homolog 2 via miR-92a Regulation
Source: PLoS One. 2020 Oct 12;15(10):e0240762. doi: 10.1371/journal.pone.0240762 (PMC7549832; doi:10.1371/journal.pone.0240762)
Supplement: S1 File — (ZIP) [file pone.0240762.s001.zip › SI Files Oct 2019/Fig 4/Fig 4A/Fig4A-3 relative expression.xlsx]

## Sheet: Sheet1
	EZH2	β-actin	ratio
CON	3.00292e+07	5.86066e+07	0.512386
HLP	3.99835e+07	6.49109e+07	0.615975
HHcy	4.2349e+07	4.45666e+07	0.95024
HHcy+FA+VB	3.12222e+07	6.46036e+07	0.483288
