# Supplementary material for: Correction: Hyperhomocysteinemia in ApoE-/- Mice Leads to Overexpression of Enhancer of Zeste Homolog 2 via miR-92a Regulation
Source: PLoS One. 2020 Oct 12;15(10):e0240762. doi: 10.1371/journal.pone.0240762 (PMC7549832; doi:10.1371/journal.pone.0240762)
Supplement: S1 File — (ZIP) [file pone.0240762.s001.zip › SI Files Oct 2019/Fig 4/Fig 4A/Fig4A-3 a┬-actin.xlsx]

## Sheet: Sheet1
编号	标记	类型	体积(Int)	调整体积(Int)	平均背景(Int)	绝对定量	相对定量	像素数	最小值(Int)	最大值(Int)	平均值(Int)	标准偏差	区域(mm2)
1	U1	未知	106923999	1.42867e+07	23945.6	不适用	不适用	2106	7412	65535	50771.1	18298.2	35.2148
2	U2	未知	91352515	3.75862e+07	26394.3	不适用	不适用	1846	15704	65535	49486.7	17643.9	30.8673
3	U3	未知	104977688	2.92063e+07	30757.7	不适用	不适用	1944	18004	65535	54000.9	14827.3	32.506
4	U4	未知	96550141	6.48102e+06	33001.5	不适用	不适用	1736	21640	65535	55616.4	13445.2	29.028
