# Supplementary material for: Correction: Hyperhomocysteinemia in ApoE-/- Mice Leads to Overexpression of Enhancer of Zeste Homolog 2 via miR-92a Regulation
Source: PLoS One. 2020 Oct 12;15(10):e0240762. doi: 10.1371/journal.pone.0240762 (PMC7549832; doi:10.1371/journal.pone.0240762)
Supplement: S1 File — (ZIP) [file pone.0240762.s001.zip › SI Files Oct 2019/Fig 4/Fig 4A/Fig4A-4 EZH2.xlsx]

## Sheet: Sheet1
编号	标记	类型	体积(Int)	调整体积(Int)	平均背景(Int)	绝对定量	相对定量	像素数	最小值(Int)	最大值(Int)	平均值(Int)	标准偏差	区域(mm2)
1	U1	未知	5583488	2.28612e+06	4730.8	不适用	不适用	697	2184	24292	8010.74	4257.9	20.7194
2	U2	未知	19730566	1.29904e+07	9670.27	不适用	不适用	697	3772	65535	28307.8	19954	20.7194
3	U3	未知	27228090	1.77591e+07	13585.4	不适用	不适用	697	7052	65535	39064.7	20986.2	20.7194
4	U4	未知	6625280	4.2569e+06	3397.97	不适用	不适用	697	0	32744	9505.42	6578.89	20.7194
