# Supplementary material for: Correction: Hyperhomocysteinemia in ApoE-/- Mice Leads to Overexpression of Enhancer of Zeste Homolog 2 via miR-92a Regulation
Source: PLoS One. 2020 Oct 12;15(10):e0240762. doi: 10.1371/journal.pone.0240762 (PMC7549832; doi:10.1371/journal.pone.0240762)
Supplement: S1 File — (ZIP) [file pone.0240762.s001.zip › SI Files Oct 2019/Fig 4/Fig 4A/Fig4A-4 relative expression.xlsx]

## Sheet: Sheet1
	EZH2	β-actin	ratio
CON	2.28612e+06	5.12733e+06	0.44587
HLP	1.29904e+07	2.45124e+07	0.529951
HHcy	1.77591e+07	1.76832e+07	1.00429
HHcy+FA+VB	4.2569e+06	7.88915e+06	0.539589
