# Supplementary material for: Correction: Hyperhomocysteinemia in ApoE-/- Mice Leads to Overexpression of Enhancer of Zeste Homolog 2 via miR-92a Regulation
Source: PLoS One. 2020 Oct 12;15(10):e0240762. doi: 10.1371/journal.pone.0240762 (PMC7549832; doi:10.1371/journal.pone.0240762)
Supplement: S1 File — (ZIP) [file pone.0240762.s001.zip › SI Files Oct 2019/Fig 4/Fig 4A/Fig4A-4 a┬-actin.xlsx]

## Sheet: Sheet1
编号	标记	类型	体积(Int)	调整体积(Int)	平均背景(Int)	绝对定量	相对定量	像素数	最小值(Int)	最大值(Int)	平均值(Int)	标准偏差	区域(mm2)
1	U1	未知	64144781	5.12733e+06	11949.8	不适用	不适用	1947	5372	65535	32945.4	22183.9	32.5561
2	U2	未知	72698650	2.45124e+07	16807.1	不适用	不适用	1952	11900	65535	37243.2	20741.5	32.6397
3	U3	未知	106298483	1.76832e+07	24696.3	不适用	不适用	2409	14824	65535	44125.6	17983.2	40.2813
4	U4	未知	100068450	7.88915e+06	23276.7	不适用	不适用	2409	7300	65535	41539.4	18897.6	40.2813
