# Supplementary material for: Correction: Hyperhomocysteinemia in ApoE-/- Mice Leads to Overexpression of Enhancer of Zeste Homolog 2 via miR-92a Regulation
Source: PLoS One. 2020 Oct 12;15(10):e0240762. doi: 10.1371/journal.pone.0240762 (PMC7549832; doi:10.1371/journal.pone.0240762)
Supplement: S1 File — (ZIP) [file pone.0240762.s001.zip › SI Files Oct 2019/Fig 4/Fig 4B/EZH2 mRNA.xls]

## Sheet: Sheet1
		Real Time qPCR Data Analysis
Date：		01/01/2002 2:19 AM
Thermal Cycling Protocol File Path：	D:\FTC-3000-WprkSpace\Protocol and qPCR data\Thermal Cycling Protocol Files\20140804paomoxibaoEZH2
Plate Setup File Path：	D:\FTC-3000-WprkSpace\Protocol and qPCR data\Plate Setup Files\20140804paomoxibaoEZH2
qPCR Data File Path：	D:\FTC-3000-WprkSpace\Protocol and qPCR data\qPCR Data Files\200201010138_20140804paomoxibaoEZH2
Drn Value
Well	Ct	Copies	PCR Eff	Drn1	Drn2	Drn3	Drn4	Drn5	Drn6	Drn7	Drn8	Drn9	Drn10	Drn11	Drn12	Drn13	Drn14	Drn15	Drn16	Drn17	Drn18	Drn19	Drn20	Drn21	Drn22	Drn23	Drn24	Drn25	Drn26	Drn27	Drn28	Drn29	Drn30	Drn31	Drn32	Drn33	Drn34	Drn35	Drn36	Drn37	Drn38	Drn39	Drn40
C6	19.5451	-	1.4798	0.0001	-0.0022	-0.0009	-0.0005	-0.0008	0.0012	0.0001	-0.0006	-0.0009	0.0005	0.0013	0.001	0.0002	0	-0.0016	-0.0002	0.0048	0.0149	0.0301	0.0568	0.0906	0.1341	0.1869	0.2546	0.3218	0.3921	0.4591	0.5301	0.5782	0.6232	0.656	0.6894	0.7089	0.7357	0.7565	0.7823	0.8005	0.8219	0.8276	0.8497
C7	20.0104	-	1.4556	0.0008	0.0021	0.0022	-0.0007	0.0005	0.0003	0.0008	0.0006	0.0008	0.0021	-0.0008	-0.0036	-0.0025	-0.0021	-0.0011	0.0056	0.017	0.0259	0.0417	0.0682	0.0993	0.1392	0.1923	0.2569	0.3181	0.3809	0.4387	0.4907	0.5292	0.5606	0.5882	0.6065	0.6193	0.6325	0.6457	0.649	0.6626	0.6723	0.6731	0.6891
C8	19.2493	-	1.6176	0.0049	0.0098	0.0033	0.003	0	0	-0.0027	-0.0012	-0.0021	0	0.0008	0.0016	0.0006	0.0021	0.0014	0.0004	0.0057	0.0167	0.0356	0.0672	0.1087	0.167	0.2344	0.3087	0.3842	0.4647	0.5319	0.5895	0.6385	0.6758	0.6997	0.7198	0.7341	0.7481	0.7573	0.7654	0.7734	0.7855	0.7841	0.7998
C9	18.7024	-	1.5114	0.0062	0.0089	0.0055	0.0077	0.0049	0.0042	0.002	-0.0008	-0.0042	-0.006	-0.0043	-0.007	-0.0097	-0.0066	-0.0027	-0.0001	0.0077	0.0151	0.0261	0.0424	0.0665	0.1005	0.141	0.1811	0.2267	0.2683	0.3019	0.3362	0.3702	0.3923	0.4086	0.4215	0.4292	0.429	0.4281	0.4284	0.4341	0.4392	0.4414	0.4542
C10	12.1203	-	1.6214	0.01	0.008	0.0025	0.0011	-0.0011	-0.0037	-0.0034	0.0018	0.0028	0.0094	0.0284	0.0504	0.0873	0.1416	0.1984	0.2629	0.3237	0.3793	0.4264	0.4697	0.4994	0.523	0.5334	0.5371	0.5379	0.5415	0.5457	0.5486	0.5531	0.556	0.5545	0.5548	0.5578	0.5629	0.568	0.5703	0.57	0.5693	0.5681	0.5582
C11	11.7405	-	1.5456	-0.0021	-0.0013	0.0013	-0.0001	0.0013	-0.0013	-0.0032	0.0004	0.0057	0.0169	0.0392	0.0753	0.1164	0.1729	0.2407	0.314	0.3801	0.4457	0.4964	0.5382	0.5714	0.5945	0.6044	0.6164	0.6192	0.6225	0.6241	0.6302	0.6335	0.6386	0.6382	0.6473	0.6504	0.6478	0.6483	0.6502	0.6471	0.644	0.6563	0.6493
D6	19.5416	-	1.3677	0.0077	0.012	0.0066	0.0044	0.0032	-0.0005	-0.004	-0.0021	-0.0011	-0.0029	-0.0032	-0.0007	0.0024	0.0015	0.0029	0.0059	0.0102	0.0165	0.0381	0.0599	0.0886	0.1212	0.1593	0.202	0.2544	0.3028	0.357	0.4046	0.438	0.4668	0.491	0.5066	0.519	0.5309	0.5385	0.5451	0.5508	0.5591	0.558	0.5713
D7	19.3338	-	1.5769	-0.0135	-0.0083	-0.0076	-0.0058	0.0011	0.0018	0.0038	0.0024	0.0033	-0.0001	-0.0023	-0.0012	-0.0026	-0.0036	-0.0018	0.0013	0.0036	0.0168	0.0299	0.0497	0.081	0.1277	0.1724	0.2308	0.2947	0.3605	0.423	0.4856	0.5334	0.5723	0.599	0.6192	0.6336	0.6465	0.6636	0.6714	0.6809	0.6907	0.6914	0.7062
D8	18.7701	-	1.5426	0.0055	0.0058	0.0047	0.0046	0.0004	0.0008	-0.0022	-0.0027	-0.0026	-0.0002	-0.0016	0.0012	-0.0002	-0.0017	0.0009	0.0033	0.0086	0.0225	0.0419	0.0744	0.1148	0.1663	0.2278	0.3014	0.3689	0.4444	0.5086	0.569	0.6124	0.6487	0.6733	0.6973	0.7087	0.7197	0.7319	0.7398	0.7426	0.7548	0.7487	0.7695
D9	19.9138	-	1.4883	-0.0156	-0.0097	-0.0097	-0.0048	-0.0019	0.0012	0.0021	0.0065	0.0017	-0.0007	-0.0003	0.0001	-0.0029	-0.001	0.0046	0.0086	0.0155	0.033	0.0572	0.0868	0.1291	0.1908	0.257	0.3337	0.4144	0.4909	0.5556	0.6166	0.6644	0.7024	0.7281	0.7461	0.7619	0.7741	0.7868	0.7989	0.8066	0.8116	0.8079	0.8143
D10	12.1659	-	1.6566	-0.0012	0.0012	-0.0001	0.0019	-0.0012	-0.0021	0.0003	0.0011	0.0024	0.0111	0.0227	0.0457	0.0816	0.1352	0.198	0.2623	0.3277	0.3882	0.4423	0.4835	0.5178	0.5421	0.5595	0.5646	0.5719	0.5768	0.5792	0.5842	0.589	0.5891	0.5887	0.5938	0.5944	0.5989	0.6057	0.6121	0.6152	0.62	0.6153	0.6228
D11	11.6879	-	1.6002	0.0155	0.0007	0.0056	-0.0044	-0.0037	-0.0001	0.001	0.0016	0.0076	0.0162	0.0271	0.058	0.1036	0.1658	0.2329	0.3144	0.3859	0.4552	0.5108	0.5608	0.5946	0.6246	0.6478	0.6599	0.6703	0.6717	0.6718	0.6671	0.6692	0.6688	0.6747	0.6826	0.6863	0.6863	0.6887	0.69	0.6882	0.69	0.695	0.6935
E6	17.7936	-	1.5191	0.0071	0.0073	0.0068	0.0052	0.0031	-0.0006	-0.0012	-0.0023	-0.0022	-0.0024	-0.0037	-0.0037	-0.0011	0.0019	0.0015	0.0055	0.0107	0.021	0.0341	0.0633	0.0937	0.1424	0.1906	0.2508	0.3138	0.3831	0.4389	0.4941	0.5381	0.5745	0.6032	0.6247	0.6422	0.6539	0.6607	0.6648	0.6694	0.6719	0.6766	0.6781
E7	17.4028	-	1.5557	0.0069	0.0061	0.0057	0.0065	0.0043	0.002	0.001	-0.0023	-0.0042	-0.0032	-0.0024	-0.005	-0.0042	-0.005	-0.0025	-0.0026	0.0058	0.0118	0.0242	0.046	0.0782	0.1217	0.1768	0.2402	0.3	0.3673	0.4261	0.4768	0.517	0.5504	0.5696	0.5839	0.5974	0.6091	0.6148	0.6251	0.6313	0.6339	0.6411	0.638
E8	17.8138	-	1.5982	-0.005	-0.0035	-0.001	0.0006	0.0023	0.0017	-0.002	-0.0012	-0.003	-0.003	-0.0008	0.0046	0.001	-0.0002	-0.0003	0.0031	0.0059	0.021	0.042	0.0745	0.119	0.1809	0.2492	0.3333	0.4201	0.5087	0.5872	0.6631	0.719	0.7644	0.7937	0.8179	0.8316	0.8437	0.8491	0.8579	0.8678	0.8772	0.8872	0.9036
E9	17.4044	-	1.5603	0.0086	0.0028	0.0034	0.0036	0.0008	-0.0003	0.0003	0.002	0.0002	-0.0011	-0.0026	-0.0017	-0.0058	-0.0056	-0.0044	0.0042	0.0103	0.0253	0.0449	0.0787	0.1228	0.1865	0.2604	0.3494	0.4391	0.5233	0.5967	0.6601	0.7041	0.7407	0.772	0.7916	0.8077	0.8213	0.829	0.8316	0.8425	0.8532	0.8586	0.8783
E10	12.0477	-	1.627	0.0266	0.004	0.0108	0.0046	-0.0008	-0.003	-0.0009	-0.0039	-0.0007	0.0048	0.0197	0.0432	0.0842	0.137	0.2027	0.2763	0.3477	0.4154	0.4705	0.5128	0.5457	0.5689	0.5788	0.5897	0.6	0.6111	0.6206	0.6318	0.6341	0.6419	0.6396	0.6394	0.639	0.6393	0.6371	0.6396	0.6384	0.6378	0.6421	0.6366
E11	11.5017	-	1.5818	0.006	-0.0021	0.0019	0.0006	0.0006	0	-0.0009	-0.0009	0.0031	0.0114	0.0329	0.0607	0.1078	0.1705	0.24	0.3162	0.4011	0.4737	0.5379	0.5956	0.6407	0.6726	0.6957	0.7091	0.7213	0.7323	0.7355	0.7412	0.7493	0.7515	0.7517	0.7584	0.7574	0.7554	0.7631	0.7712	0.7784	0.7905	0.803	0.8036
F6	17.5456	-	1.4361	-0.0015	0.0033	-0.0011	0.0023	-0.0001	-0.0002	0.0014	-0.0006	-0.0029	-0.0017	0.0008	-0.0027	-0.0003	0.0023	0.0017	0.0062	0.018	0.0329	0.0576	0.0984	0.1413	0.1963	0.2613	0.3322	0.4001	0.4663	0.5201	0.5645	0.5933	0.611	0.6229	0.6321	0.6385	0.6459	0.6556	0.6615	0.6702	0.6784	0.6762	0.6893
F7	17.717	-	1.5287	0.0063	0.0051	0.0051	0.006	0.0047	0.0006	-0.0002	-0.0007	-0.0016	-0.0049	-0.0048	-0.0053	-0.0055	-0.0038	-0.0001	0.0053	0.0105	0.0181	0.0306	0.0596	0.0962	0.1471	0.2043	0.2687	0.3278	0.3814	0.4241	0.4602	0.4856	0.5041	0.5175	0.533	0.5412	0.546	0.5498	0.5497	0.5494	0.5494	0.5464	0.5535
F8	18.2756	-	1.592	0.0005	0.0033	-0.0009	0.0015	0.0003	-0.0008	-0.0003	0.0014	-0.0011	-0.0018	-0.0018	0.0003	-0.0002	0.002	0.0005	0.0043	0.0089	0.0212	0.0427	0.0798	0.1271	0.1855	0.2552	0.3254	0.3956	0.4589	0.511	0.5511	0.5872	0.6102	0.6243	0.6359	0.6506	0.6604	0.6662	0.6749	0.6813	0.6803	0.6795	0.6788
F9	15.2028	-	1.5406	-0.0065	0.0109	-0.0011	0.0011	0.0008	0.0002	-0.0037	-0.0022	0.0018	0.0025	-0.0019	0.0005	0.003	0.0003	-0.0023	0.0034	0.0075	0.0163	0.038	0.0705	0.1086	0.1562	0.2068	0.2577	0.3064	0.3486	0.3856	0.416	0.4378	0.4525	0.4655	0.4753	0.4821	0.4838	0.4847	0.4864	0.484	0.4841	0.4856	0.4854
F10	11.9292	-	1.4715	-0.0095	0.0091	-0.0009	0.0002	0.0034	0.0017	-0.0053	-0.0033	-0.0024	0.0057	0.0149	0.0356	0.0612	0.1036	0.1524	0.2096	0.2633	0.3253	0.3677	0.3981	0.4285	0.4549	0.4674	0.4839	0.4917	0.4935	0.4952	0.4963	0.4894	0.4916	0.4898	0.4917	0.4906	0.4972	0.5002	0.5036	0.5031	0.5005	0.5037	0.4921
F11	11.63	-	1.5417	0.0041	0.0008	0.0009	-0.0024	-0.0008	0.0016	0.0053	0.0095	0.0196	0.0266	0.0441	0.0702	0.1082	0.1597	0.2242	0.2909	0.3625	0.4286	0.4844	0.5315	0.5703	0.5981	0.6208	0.6402	0.6526	0.6594	0.6638	0.6687	0.6701	0.6693	0.6761	0.6779	0.6778	0.6787	0.6867	0.6864	0.6877	0.6895	0.6868	0.6847
G2	18.7027	-	1.4865	-0.0008	0.0001	0.0018	-0.0014	-0.0006	0.0003	-0.0002	0	0.0026	0.0024	-0.0001	-0.0013	-0.0021	0.0002	0.0043	0.0105	0.0188	0.0328	0.0529	0.0844	0.1255	0.1733	0.2241	0.2837	0.3424	0.3905	0.4396	0.477	0.5029	0.5164	0.5348	0.5427	0.5556	0.5597	0.5716	0.5764	0.5833	0.5907	0.5924	0.6048
G3	19.038	-	1.5471	-0.0143	-0.0075	-0.0059	-0.0073	-0.003	0.0016	0.004	0.0025	0.0075	0.0057	-0.0008	-0.0038	-0.0064	-0.0076	-0.0072	-0.0019	0.0071	0.0206	0.0415	0.0758	0.1173	0.1712	0.2374	0.3054	0.3721	0.4426	0.4996	0.5468	0.5844	0.6128	0.6301	0.6375	0.6448	0.6537	0.6641	0.6707	0.6878	0.6964	0.7058	0.7064
G4	19.2797	-	1.405	-0.0019	-0.0015	-0.0017	-0.0019	-0.0012	0	-0.0005	0.0026	0.0009	0.002	0.001	0.0002	-0.0006	-0.0004	-0.0021	0.002	0.0087	0.0162	0.035	0.0604	0.0886	0.1245	0.1645	0.2086	0.2513	0.2911	0.3242	0.351	0.367	0.3816	0.3902	0.3939	0.4008	0.4068	0.4057	0.4076	0.4114	0.4132	0.4127	0.4173
G5	18.9591	-	1.5506	0.0036	0.0024	0.0028	0.0002	-0.0013	-0.0018	0.0013	-0.0001	0.0013	0.0035	0.0006	-0.0018	-0.0012	-0.0008	-0.0012	0.0013	0.0117	0.0233	0.0439	0.0742	0.115	0.1574	0.2145	0.2728	0.3345	0.3875	0.4411	0.4811	0.513	0.5322	0.5459	0.5546	0.5642	0.5718	0.5783	0.5866	0.5923	0.5923	0.5926	0.5967
G6	12.0477	-	1.555	0.0043	-0.0007	0.0016	0.0007	-0.0001	-0.0024	-0.0028	0.0001	0.0029	0.0109	0.0282	0.0517	0.0769	0.1196	0.1621	0.2116	0.261	0.3128	0.3502	0.3851	0.4102	0.4283	0.4442	0.4569	0.4674	0.4739	0.4798	0.4789	0.4801	0.4817	0.4841	0.4845	0.4901	0.4918	0.491	0.491	0.4984	0.4974	0.504	0.5106
G7	11.5017	-	1.4973	-0.0014	0.0011	-0.0025	0.0014	-0.0005	0.001	-0.0006	0.0034	0.009	0.0182	0.0332	0.0598	0.0938	0.1405	0.2015	0.2682	0.3471	0.4182	0.4792	0.5337	0.5758	0.6022	0.6237	0.6394	0.6479	0.6564	0.6636	0.6713	0.6829	0.6948	0.701	0.703	0.7063	0.7059	0.7011	0.7008	0.7003	0.6998	0.6952	0.6956
H6	19.1683	-	1.6609	-0.0074	-0.0073	0.0003	0.0002	0.0013	0.002	0.0001	-0.0035	-0.0032	-0.0002	0.0005	0.0028	0.0035	0.007	0.0098	0.0161	0.0284	0.0556	0.0981	0.163	0.2444	0.3431	0.4418	0.5421	0.6267	0.7046	0.7628	0.8053	0.8368	0.8604	0.8785	0.8915	0.9065	0.9142	0.9194	0.9225	0.9231	0.9287	0.9252	0.9355
H7	19.0483	-	1.6632	-0.006	-0.0015	-0.0023	-0.0014	0.0003	0.0013	0.001	0.0003	0	-0.0008	-0.0018	-0.0004	0.0015	0.0053	0.0101	0.0227	0.0374	0.0686	0.1141	0.1833	0.2688	0.3684	0.4674	0.5749	0.6648	0.7411	0.8009	0.8472	0.8775	0.9004	0.9166	0.9319	0.9425	0.9463	0.954	0.9592	0.9606	0.966	0.9689	0.9653
H8	18.5648	-	1.4318	-0.0704	-0.028	-0.0232	0.002	0.0191	0.0108	0.0024	-0.0078	-0.018	-0.0289	-0.0167	-0.0031	0.0126	0.0274	0.0458	0.0641	0.0918	0.1215	0.1661	0.2234	0.292	0.374	0.4694	0.568	0.666	0.7513	0.8263	0.8937	0.9401	0.9825	1.0212	1.0564	1.0776	1.1042	1.1211	1.1438	1.1555	1.1694	1.1883	1.1889
H9	20.617	-	1.6884	-0.0042	-0.0059	-0.0044	-0.0022	-0.0019	-0.0006	0.0018	0.003	0.0018	0.0012	0.0021	-0.0016	-0.0035	-0.0028	0.0032	0.0092	0.0265	0.0554	0.0987	0.1667	0.2538	0.3546	0.4572	0.5621	0.6495	0.7253	0.7838	0.8265	0.8599	0.8815	0.8919	0.9038	0.9192	0.9244	0.9315	0.94	0.9436	0.946	0.945	0.9532
H10	11.9826	-	1.6595	-0.0129	-0.002	-0.0016	0.0003	0	0.0032	0.0003	-0.0023	0.001	0.0114	0.0194	0.048	0.0895	0.1485	0.2152	0.2942	0.3662	0.4358	0.4909	0.5419	0.5814	0.6078	0.6215	0.641	0.652	0.6536	0.6575	0.6668	0.6623	0.6597	0.656	0.6564	0.6533	0.653	0.6522	0.6603	0.6644	0.6651	0.6719	0.6636
H11	11.2998	-	1.5992	-0.0039	-0.0024	0.001	-0.0005	-0.0005	0.0005	-0.0004	-0.0019	0.0018	0.0136	0.0335	0.0664	0.1143	0.1828	0.2609	0.3474	0.4336	0.5109	0.5769	0.6277	0.6655	0.6915	0.7089	0.7169	0.728	0.7362	0.7387	0.7456	0.7478	0.7435	0.7424	0.7439	0.7386	0.7424	0.7432	0.7419	0.739	0.7408	0.7377	0.7366
Notation:

## Sheet: Sheet2
19.5451	12.1203	7.6147	0	0	1	CON
20.0104	11.7405	8.08	0.4653	-0.4653	0.72432
19.2493	11.9304	7.3189	-0.2958	0.2958	1.22757
18.7024		6.772	-0.8427	0.8427	1.7934
19.5416	12.1659	7.6147	0	0	1
19.3338	11.6879	7.4069	-0.2078	0.2078	1.15493
18.7701	11.9269	6.8432	-0.7715	0.7715	1.70704
19.9138		7.9869	0.3722	-0.3722	0.772603
17.7936	12.0477	6.0189	-1.5958	1.5958	3.02262	Hcy
17.4028	11.5017	5.6281	-1.9866	1.9866	3.96302
17.8138	11.7747	6.0391	-1.5756	1.5756	2.98059
17.4044		5.6297	-1.985	1.985	3.95863
17.5456	11.9292	5.766	-1.8487	1.8487	3.60175
17.717	11.63	5.9374	-1.6773	1.6773	3.19829
18.2756	11.7796	6.496	-1.1187	1.1187	2.17151
15.2028		3.4232	-4.1915	4.1915	18.2712
18.7027	12.0477	6.928	-0.6867	0.6867	1.6096	Hcy+FA+VB
19.038	11.5017	7.2633	-0.3514	0.3514	1.2758
19.2797	11.7747	7.505	-0.1097	0.1097	1.079
18.9591		7.1844	-0.4303	0.4303	1.34751
19.1683	11.9826	7.52705	-0.08765	0.08765	1.06264
19.0483	11.2998	7.40707	-0.207627	0.207627	1.15479
18.5648	11.6412	6.92359	-0.69111	0.69111	1.61453
20.617		8.9758	1.3611	-1.3611	0.389285
