# Supplementary material for: Correction: Hyperhomocysteinemia in ApoE-/- Mice Leads to Overexpression of Enhancer of Zeste Homolog 2 via miR-92a Regulation
Source: PLoS One. 2020 Oct 12;15(10):e0240762. doi: 10.1371/journal.pone.0240762 (PMC7549832; doi:10.1371/journal.pone.0240762)
Supplement: S1 File — (ZIP) [file pone.0240762.s001.zip › SI Files Oct 2019/Fig 4/Fig 4B/Fig4B relative expression.xlsx]

## Sheet: Sheet1
CON	0.182761	0.215496	0.279094
Hcy	1.12406	1.13686	1.28637
Hcy+FA+VB	0.259417	0.614383	0.57557
