# Supplementary material for: Correction: Hyperhomocysteinemia in ApoE-/- Mice Leads to Overexpression of Enhancer of Zeste Homolog 2 via miR-92a Regulation
Source: PLoS One. 2020 Oct 12;15(10):e0240762. doi: 10.1371/journal.pone.0240762 (PMC7549832; doi:10.1371/journal.pone.0240762)
Supplement: S1 File — (ZIP) [file pone.0240762.s001.zip › SI Files Oct 2019/Fig 4/Fig 4B/Fig4B-1 EZH2.xlsx]

## Sheet: Sheet1
编号	标记	类型	体积(Int)	调整体积(Int)	平均背景(Int)	绝对定量	相对定量	像素数	最小值(Int)	最大值(Int)	平均值(Int)	标准偏差	区域(mm2)
1	U1	未知	33159684	2.0208e+07	5147.74	不适用	不适用	2516	976	54016	13179.5	11485	42.0705
2	U2	未知	56280960	3.70705e+07	7635.33	不适用	不适用	2516	4612	65535	22369.2	19747.9	42.0705
3	U3	未知	40117462	2.40149e+07	6400.06	不适用	不适用	2516	3304	65535	15944.9	14671.8	42.0705
