# Supplementary material for: Correction: Hyperhomocysteinemia in ApoE-/- Mice Leads to Overexpression of Enhancer of Zeste Homolog 2 via miR-92a Regulation
Source: PLoS One. 2020 Oct 12;15(10):e0240762. doi: 10.1371/journal.pone.0240762 (PMC7549832; doi:10.1371/journal.pone.0240762)
Supplement: S1 File — (ZIP) [file pone.0240762.s001.zip › SI Files Oct 2019/Fig 4/Fig 4B/Fig4B-1 relative expression.xlsx]

## Sheet: Sheet1
	EZH2	β-actin	ratio
CON	2.0208e+07	1.1057e+08	0.182761
Hcy	3.70705e+07	3.29791e+07	1.12406
Hcy+FA+VB	2.40149e+07	9.25727e+07	0.259417
