# Supplementary material for: Correction: Hyperhomocysteinemia in ApoE-/- Mice Leads to Overexpression of Enhancer of Zeste Homolog 2 via miR-92a Regulation
Source: PLoS One. 2020 Oct 12;15(10):e0240762. doi: 10.1371/journal.pone.0240762 (PMC7549832; doi:10.1371/journal.pone.0240762)
Supplement: S1 File — (ZIP) [file pone.0240762.s001.zip › SI Files Oct 2019/Fig 4/Fig 4B/Fig4B-1 a┬-actin-.xlsx]

## Sheet: Sheet1
编号	标记	类型	体积(Int)	调整体积(Int)	平均背景(Int)	绝对定量	相对定量	像素数	最小值(Int)	最大值(Int)	平均值(Int)	标准偏差	区域(mm2)
1	U1	未知	156295895	1.1057e+08	15531.5	不适用	不适用	2128	10848	65535	26454.8	13085.4	35.5827
2	U2	未知	67378761	3.29791e+07	21391.9	不适用	不适用	2001	14632	65535	33672.5	14428.2	33.4591
3	U3	未知	102640917	9.25727e+07	29430.9	不适用	不适用	1740	18896	65535	41747.7	12795.6	29.0948
