# Supplementary material for: Correction: Hyperhomocysteinemia in ApoE-/- Mice Leads to Overexpression of Enhancer of Zeste Homolog 2 via miR-92a Regulation
Source: PLoS One. 2020 Oct 12;15(10):e0240762. doi: 10.1371/journal.pone.0240762 (PMC7549832; doi:10.1371/journal.pone.0240762)
Supplement: S1 File — (ZIP) [file pone.0240762.s001.zip › SI Files Oct 2019/Fig 4/Fig 4B/Fig4B-2 EZH2.xlsx]

## Sheet: Sheet1
编号	标记	类型	体积(Int)	调整体积(Int)	平均背景(Int)	绝对定量	相对定量	像素数	最小值(Int)	最大值(Int)	平均值(Int)	标准偏差	区域(mm2)
1	U1	未知	7102156	3.18481e+06	3436.27	不适用	不适用	1140	0	22196	6229.96	3962.02	19.0621
2	U2	未知	41021376	2.7388e+07	14691.1	不适用	不适用	928	8220	65535	44204.1	18814.2	15.5172
3	U3	未知	24922222	1.58181e+07	8261.42	不适用	不适用	1102	3980	65535	22615.4	15219.3	18.4267
