# Supplementary material for: Correction: Hyperhomocysteinemia in ApoE-/- Mice Leads to Overexpression of Enhancer of Zeste Homolog 2 via miR-92a Regulation
Source: PLoS One. 2020 Oct 12;15(10):e0240762. doi: 10.1371/journal.pone.0240762 (PMC7549832; doi:10.1371/journal.pone.0240762)
Supplement: S1 File — (ZIP) [file pone.0240762.s001.zip › SI Files Oct 2019/Fig 4/Fig 4B/Fig4B-2 relative expression.xlsx]

## Sheet: Sheet1
	EZH2	β-actin	ratio
CON	3.18481e+06	1.4779e+07	0.215496
Hcy	2.7388e+07	2.4091e+07	1.13686
Hcy+FA+VB	1.58181e+07	2.57464e+07	0.614383
