# Supplementary material for: Correction: Hyperhomocysteinemia in ApoE-/- Mice Leads to Overexpression of Enhancer of Zeste Homolog 2 via miR-92a Regulation
Source: PLoS One. 2020 Oct 12;15(10):e0240762. doi: 10.1371/journal.pone.0240762 (PMC7549832; doi:10.1371/journal.pone.0240762)
Supplement: S1 File — (ZIP) [file pone.0240762.s001.zip › SI Files Oct 2019/Fig 4/Fig 4B/Fig4B-2 a┬-actin.xlsx]

## Sheet: Sheet1
编号	标记	类型	体积(Int)	调整体积(Int)	平均背景(Int)	绝对定量	相对定量	像素数	最小值(Int)	最大值(Int)	平均值(Int)	标准偏差	区域(mm2)
1	U1	未知	77704973	1.4779e+07	24711	不适用	不适用	2278	17576	65535	34111.1	12750.5	38.0908
2	U2	未知	78971249	2.4091e+07	22389.1	不适用	不适用	2278	17284	65535	34666.9	15127	38.0908
3	U3	未知	88453462	2.57464e+07	22388.9	不适用	不适用	2278	18132	65535	38829.4	17384.1	38.0908
