# Supplementary material for: Correction: Hyperhomocysteinemia in ApoE-/- Mice Leads to Overexpression of Enhancer of Zeste Homolog 2 via miR-92a Regulation
Source: PLoS One. 2020 Oct 12;15(10):e0240762. doi: 10.1371/journal.pone.0240762 (PMC7549832; doi:10.1371/journal.pone.0240762)
Supplement: S1 File — (ZIP) [file pone.0240762.s001.zip › SI Files Oct 2019/Fig 4/Fig 4B/Fig4B-3 EZH2.xlsx]

## Sheet: Sheet1
编号	标记	类型	体积(Int)	调整体积(Int)	平均背景(Int)	绝对定量	相对定量	像素数	最小值(Int)	最大值(Int)	平均值(Int)	标准偏差	区域(mm2)
1	U1	未知	6733516	1.27619e+06	4952.2	不适用	不适用	1102	1564	17816	6110.27	2700.67	30.0856
2	U2	未知	31149175	2.20515e+07	8255.59	不适用	不适用	1102	3160	65535	28266	21914.5	30.0856
3	U3	未知	5287944	1.9654e+06	3015.01	不适用	不适用	1102	0	17368	4798.5	3589.48	30.0856
