# Supplementary material for: Correction: Hyperhomocysteinemia in ApoE-/- Mice Leads to Overexpression of Enhancer of Zeste Homolog 2 via miR-92a Regulation
Source: PLoS One. 2020 Oct 12;15(10):e0240762. doi: 10.1371/journal.pone.0240762 (PMC7549832; doi:10.1371/journal.pone.0240762)
Supplement: S1 File — (ZIP) [file pone.0240762.s001.zip › SI Files Oct 2019/Fig 4/Fig 4B/Fig4B-3 a┬-actin.xlsx]

## Sheet: Sheet1
编号	标记	类型	体积(Int)	调整体积(Int)	平均背景(Int)	绝对定量	相对定量	像素数	最小值(Int)	最大值(Int)	平均值(Int)	标准偏差	区域(mm2)
1	U1	未知	51740292	4.57261e+06	14202.2	不适用	不适用	1518	8424	65535	34084.5	20820.7	25.3827
2	U2	未知	58114961	1.71425e+07	17923.6	不适用	不适用	1518	13356	65535	38283.9	19498.1	25.3827
3	U3	未知	65299877	3.4147e+06	19183.3	不适用	不适用	1518	13844	65535	43017	19107.4	25.3827
