# Supplementary material for: Correction: Hyperhomocysteinemia in ApoE-/- Mice Leads to Overexpression of Enhancer of Zeste Homolog 2 via miR-92a Regulation
Source: PLoS One. 2020 Oct 12;15(10):e0240762. doi: 10.1371/journal.pone.0240762 (PMC7549832; doi:10.1371/journal.pone.0240762)
Supplement: S1 File — (ZIP) [file pone.0240762.s001.zip › SI Files Oct 2019/Fig 4/Fig 4C/EZH2 mRNA.xls]

## Sheet: Protocol&Plate
Experiment Information
Name	EZH2xianbingdu
Date	2015-05-02
Operator	BS
Location	D:\FTC-3000p\experiments\BS
Template
Tips
Protocol
Stage:Hold Cycles:1
Target	Hold(H:M:S)	Ramp Rate(C/s)	Touch Down	Multiple Temperature(C)	Singnal Acq.
37	1899-12-31 00:20:00
Stage:Cycles Cycles:1
Target	Hold(H:M:S)	Ramp Rate(C/s)	Touch Down	Multiple Temperature(C)	Singnal Acq.
95	1899-12-31 05:00:00
Stage:Cycles Cycles:40
Target	Hold(H:M:S)	Ramp Rate(C/s)	Touch Down	Multiple Temperature(C)	Singnal Acq.
95	1899-12-31 00:10:00
58	1899-12-31 00:30:00
72	1899-12-31 00:30:00				TRUE
Stage:Dissociation Cycles:1
Target	Hold(H:M:S)	Ramp Rate(C/s)	Touch Down	Multiple Temperature(C)	Singnal Acq.
94	1899-12-31 01:30:00
60	1899-12-31 03:00:00	0.1
94	1899-12-31 00:10:00				TRUE
Plate
Well	Reporter	Subset ID	Sample Name	Gene	Sample Type	Quantity
B2	SYBR GREEN	S I	EZH2		Unknown Sample
B3	SYBR GREEN	S I	EZH2		Unknown Sample
B4	SYBR GREEN	S I	EZH2		Unknown Sample
B5	SYBR GREEN	S I	EZH2		Unknown Sample
B6	SYBR GREEN	S I	EZH2		Unknown Sample
B7	SYBR GREEN	S I	EZH2		Unknown Sample
B8	SYBR GREEN	S I	EZH2		Unknown Sample
B9	SYBR GREEN	S I	EZH2		Unknown Sample
C2	SYBR GREEN	S I	EZH2		Unknown Sample
C3	SYBR GREEN	S I	EZH2		Unknown Sample
C4	SYBR GREEN	S I	EZH2		Unknown Sample
C5	SYBR GREEN	S I	EZH2		Unknown Sample
C6	SYBR GREEN	S I	EZH2		Unknown Sample
C7	SYBR GREEN	S I	EZH2		Unknown Sample
C8	SYBR GREEN	S I	EZH2		Unknown Sample
C9	SYBR GREEN	S I	EZH2		Unknown Sample
D2	SYBR GREEN	S I	EZH2		Unknown Sample
D3	SYBR GREEN	S I	EZH2		Unknown Sample
D4	SYBR GREEN	S I	EZH2		Unknown Sample
D5	SYBR GREEN	S I	EZH2		Unknown Sample
D6	SYBR GREEN	S I	EZH2		Unknown Sample
D7	SYBR GREEN	S I	EZH2		Unknown Sample
D8	SYBR GREEN	S I	EZH2		Unknown Sample
D9	SYBR GREEN	S I	EZH2		Unknown Sample
E2	SYBR GREEN	S I	EZH2		Unknown Sample
E3	SYBR GREEN	S I	EZH2		Unknown Sample
E4	SYBR GREEN	S I	EZH2		Unknown Sample
E5	SYBR GREEN	S I	EZH2		Unknown Sample
E6	SYBR GREEN	S I	EZH2		Unknown Sample
E7	SYBR GREEN	S I	EZH2		Unknown Sample
E8	SYBR GREEN	S I	EZH2		Unknown Sample
E9	SYBR GREEN	S I	EZH2		Unknown Sample
F2	SYBR GREEN	S I	EZH2		Unknown Sample
F3	SYBR GREEN	S I	EZH2		Unknown Sample
F4	SYBR GREEN	S I	EZH2		Unknown Sample
F5	SYBR GREEN	S I	EZH2		Unknown Sample
F6	SYBR GREEN	S I	EZH2		Unknown Sample
F7	SYBR GREEN	S I	EZH2		Unknown Sample
F8	SYBR GREEN	S I	EZH2		Unknown Sample
F9	SYBR GREEN	S I	EZH2		Unknown Sample
G2	SYBR GREEN	S I	EZH2		Unknown Sample
G3	SYBR GREEN	S I	EZH2		Unknown Sample
G4	SYBR GREEN	S I	EZH2		Unknown Sample
G5	SYBR GREEN	S I	EZH2		Unknown Sample
G6	SYBR GREEN	S I	EZH2		Unknown Sample
G7	SYBR GREEN	S I	EZH2		Unknown Sample
G8	SYBR GREEN	S I	EZH2		Unknown Sample
G9	SYBR GREEN	S I	EZH2		Unknown Sample
H2	SYBR GREEN	S I	EZH2		Unknown Sample
H3	SYBR GREEN	S I	EZH2		Unknown Sample
H4	SYBR GREEN	S I	EZH2		Unknown Sample
H5	SYBR GREEN	S I	EZH2		Unknown Sample
H6	SYBR GREEN	S I	EZH2		Unknown Sample
H7	SYBR GREEN	S I	EZH2		Unknown Sample
H8	SYBR GREEN	S I	EZH2		Unknown Sample
H9	SYBR GREEN	S I	EZH2		Unknown Sample

## Sheet: Data&Graph
Data
Well	Subset ID	Reporter	S_Name	S_Type	Ct	Mean Ct	StdDev Ct	Quantity	Gene
B2	S I	SYBR GREEN	EZH2	Unknown Sample	17.4596	15.4732	3.3969	-		CON
B3	S I	SYBR GREEN	EZH2	Unknown Sample	18.0327	15.4732	3.3969	-
B4	S I	SYBR GREEN	EZH2	Unknown Sample	18.2078	15.4732	3.3969	-
B5	S I	SYBR GREEN	EZH2	Unknown Sample	17.287	15.4732	3.3969	-
B6	S I	SYBR GREEN	EZH2	Unknown Sample	11.3615	15.4732	3.3969	-
B7	S I	SYBR GREEN	EZH2	Unknown Sample	11.2958	15.4732	3.3969	-
B8	S I	SYBR GREEN	EZH2	Unknown Sample	11.4249	15.4732	3.3969	-
B9	S I	SYBR GREEN	EZH2	Unknown Sample	11.3867	15.4732	3.3969	-
C2	S I	SYBR GREEN	EZH2	Unknown Sample	19.4889	15.4732	3.3969	-		Ad-GFP
C3	S I	SYBR GREEN	EZH2	Unknown Sample	19.0541	15.4732	3.3969	-
C4	S I	SYBR GREEN	EZH2	Unknown Sample	19.1887	15.4732	3.3969	-
C5	S I	SYBR GREEN	EZH2	Unknown Sample	19.1828	15.4732	3.3969	-
C6	S I	SYBR GREEN	EZH2	Unknown Sample	13.2801	15.4732	3.3969	-
C7	S I	SYBR GREEN	EZH2	Unknown Sample	12.8826	15.4732	3.3969	-
C8	S I	SYBR GREEN	EZH2	Unknown Sample	13.0467	15.4732	3.3969	-
C9	S I	SYBR GREEN	EZH2	Unknown Sample	13.0143	15.4732	3.3969	-
D2	S I	SYBR GREEN	EZH2	Unknown Sample	19.6272	15.4732	3.3969	-
D3	S I	SYBR GREEN	EZH2	Unknown Sample	19.7058	15.4732	3.3969	-
D4	S I	SYBR GREEN	EZH2	Unknown Sample	19.449	15.4732	3.3969	-
D5	S I	SYBR GREEN	EZH2	Unknown Sample	19.3699	15.4732	3.3969	-
D6	S I	SYBR GREEN	EZH2	Unknown Sample	12.5528	15.4732	3.3969	-
D7	S I	SYBR GREEN	EZH2	Unknown Sample	13.018	15.4732	3.3969	-
D8	S I	SYBR GREEN	EZH2	Unknown Sample	12.8952	15.4732	3.3969	-
D9	S I	SYBR GREEN	EZH2	Unknown Sample	12.6229	15.4732	3.3969	-
E2	S I	SYBR GREEN	EZH2	Unknown Sample	13.3847	15.4732	3.3969	-		Ad-EZH2
E3	S I	SYBR GREEN	EZH2	Unknown Sample	13.2923	15.4732	3.3969	-
E4	S I	SYBR GREEN	EZH2	Unknown Sample	14.1244	15.4732	3.3969	-
E5	S I	SYBR GREEN	EZH2	Unknown Sample	14.3488	15.4732	3.3969	-
E6	S I	SYBR GREEN	EZH2	Unknown Sample	12.3637	15.4732	3.3969	-
E7	S I	SYBR GREEN	EZH2	Unknown Sample	12.3011	15.4732	3.3969	-
E8	S I	SYBR GREEN	EZH2	Unknown Sample	12.4555	15.4732	3.3969	-
E9	S I	SYBR GREEN	EZH2	Unknown Sample	12.7151	15.4732	3.3969	-
F2	S I	SYBR GREEN	EZH2	Unknown Sample	19.8923	15.4732	3.3969	-		siRNA1
F3	S I	SYBR GREEN	EZH2	Unknown Sample	20.1301	15.4732	3.3969	-
F4	S I	SYBR GREEN	EZH2	Unknown Sample	20.2529	15.4732	3.3969	-
F5	S I	SYBR GREEN	EZH2	Unknown Sample	20.1032	15.4732	3.3969	-
F6	S I	SYBR GREEN	EZH2	Unknown Sample	12.2684	15.4732	3.3969	-
F7	S I	SYBR GREEN	EZH2	Unknown Sample	12.5801	15.4732	3.3969	-
F8	S I	SYBR GREEN	EZH2	Unknown Sample	12.7068	15.4732	3.3969	-
F9	S I	SYBR GREEN	EZH2	Unknown Sample	12.2756	15.4732	3.3969	-
G2	S I	SYBR GREEN	EZH2	Unknown Sample	19.1318	15.4732	3.3969	-		siRNA2
G3	S I	SYBR GREEN	EZH2	Unknown Sample	19.1589	15.4732	3.3969	-
G4	S I	SYBR GREEN	EZH2	Unknown Sample	19.3211	15.4732	3.3969	-
G5	S I	SYBR GREEN	EZH2	Unknown Sample	19.0427	15.4732	3.3969	-
G6	S I	SYBR GREEN	EZH2	Unknown Sample	12.3387	15.4732	3.3969	-
G7	S I	SYBR GREEN	EZH2	Unknown Sample	12.0926	15.4732	3.3969	-
G8	S I	SYBR GREEN	EZH2	Unknown Sample	12.2305	15.4732	3.3969	-
G9	S I	SYBR GREEN	EZH2	Unknown Sample	12.2233	15.4732	3.3969	-
H2	S I	SYBR GREEN	EZH2	Unknown Sample	19.8459	15.4732	3.3969	-		siRNA3
H3	S I	SYBR GREEN	EZH2	Unknown Sample	20.0704	15.4732	3.3969	-
H4	S I	SYBR GREEN	EZH2	Unknown Sample	19.6259	15.4732	3.3969	-
H5	S I	SYBR GREEN	EZH2	Unknown Sample	19.8062	15.4732	3.3969	-
H6	S I	SYBR GREEN	EZH2	Unknown Sample	12.9447	15.4732	3.3969	-
H7	S I	SYBR GREEN	EZH2	Unknown Sample	12.699	15.4732	3.3969	-
H8	S I	SYBR GREEN	EZH2	Unknown Sample	13.1561	15.4732	3.3969	-
H9	S I	SYBR GREEN	EZH2	Unknown Sample	12.7843	15.4732	3.3969	-
Graph

## Sheet: Standard Cuver
17.4596	11.3615	6.0981	0	0	1	CON
18.0327	11.2958	6.7369	0.6388	-0.6388	0.642247
18.2078	11.4249	6.7829	0.6848	-0.6848	0.622092
17.287	11.3867	5.9003	-0.1978	0.1978	1.14695
19.4889	13.2801	6.2088	0.1107	-0.1107	0.926139	Ad-GFP
19.0541	12.8826	6.1715	0.0734	-0.0734	0.950396
19.1887	13.0467	6.142	0.0439	-0.0439	0.970029
19.1828	13.0143	6.1685	0.0704	-0.0704	0.952374
19.6272	12.5528	7.0744	0.9763	-0.9763	0.508282
19.7058	13.018	6.6878	0.5897	-0.5897	0.664481
19.449	12.8952	6.5538	0.4557	-0.4557	0.729156
19.3699	12.6229	6.747	0.6489	-0.6489	0.637766
13.3847	12.3637	1.021	-5.0771	5.0771	33.7567	Ad-EZH2
13.2923	12.3011	0.9912	-5.1069	5.1069	34.4612
14.1244	12.4555	1.6689	-4.4292	4.4292	21.5438
14.3488	12.7151	1.6337	-4.4644	4.4644	22.0759
19.8923	12.2684	7.6239	1.5258	-1.5258	0.347287	siRNA1
20.1301	12.5801	7.55	1.4519	-1.4519	0.36554
20.2529	12.7068	7.5461	1.448	-1.448	0.366529
20.1032	12.2756	7.8276	1.7295	-1.7295	0.301556
19.1318	12.3387	6.7931	0.695	-0.695	0.617709	siRNA2
19.1589	12.0926	7.0663	0.9682	-0.9682	0.511143
19.3211	12.2305	7.0906	0.9925	-0.9925	0.502606
19.0427	12.2233	6.8194	0.7213	-0.7213	0.606551
19.8459	12.9447	6.9012	0.8031	-0.8031	0.573116	siRNA3
20.0704	12.699	7.3714	1.2733	-1.2733	0.413712
19.6259	13.1561	6.4698	0.3717	-0.3717	0.772871
19.8062	12.7843	7.0219	0.9238	-0.9238	0.527119

## Sheet: Dissociation
Data
Well	Subset Id	Reporter	Sample Name	Gene	Tm1	Tm2
B2	S I	SYBR GREEN	EZH2		81.3527	-
B3	S I	SYBR GREEN	EZH2		81.6874	-
B4	S I	SYBR GREEN	EZH2		81.2645	-
B5	S I	SYBR GREEN	EZH2		81.2127	-
B6	S I	SYBR GREEN	EZH2		84.5967	-
B7	S I	SYBR GREEN	EZH2		93.6128	84.579
B8	S I	SYBR GREEN	EZH2		84.5599	-
B9	S I	SYBR GREEN	EZH2		84.4487	-
C2	S I	SYBR GREEN	EZH2		81.161	-
C3	S I	SYBR GREEN	EZH2		81.3636	-
C4	S I	SYBR GREEN	EZH2		81.0956	-
C5	S I	SYBR GREEN	EZH2		81.231	-
C6	S I	SYBR GREEN	EZH2		84.6141	-
C7	S I	SYBR GREEN	EZH2		84.6867	-
C8	S I	SYBR GREEN	EZH2		84.6747	-
C9	S I	SYBR GREEN	EZH2		84.6316	-
D2	S I	SYBR GREEN	EZH2		81.5222	-
D3	S I	SYBR GREEN	EZH2		81.4057	-
D4	S I	SYBR GREEN	EZH2		81.4232	-
D5	S I	SYBR GREEN	EZH2		81.3713	-
D6	S I	SYBR GREEN	EZH2		84.5888	-
D7	S I	SYBR GREEN	EZH2		84.6994	-
D8	S I	SYBR GREEN	EZH2		84.4977	-
D9	S I	SYBR GREEN	EZH2		84.5343	-
E2	S I	SYBR GREEN	EZH2		81.3941	-
E3	S I	SYBR GREEN	EZH2		81.3001	-
E4	S I	SYBR GREEN	EZH2		81.264	-
E5	S I	SYBR GREEN	EZH2		81.2731	-
E6	S I	SYBR GREEN	EZH2		84.4523	-
E7	S I	SYBR GREEN	EZH2		84.569	-
E8	S I	SYBR GREEN	EZH2		84.5001	-
E9	S I	SYBR GREEN	EZH2		84.4625	-
F2	S I	SYBR GREEN	EZH2		81.2317	-
F3	S I	SYBR GREEN	EZH2		81.5269	-
F4	S I	SYBR GREEN	EZH2		81.3791	-
F5	S I	SYBR GREEN	EZH2		81.4488	-
F6	S I	SYBR GREEN	EZH2		84.4223	-
F7	S I	SYBR GREEN	EZH2		84.5401	-
F8	S I	SYBR GREEN	EZH2		84.44	-
F9	S I	SYBR GREEN	EZH2		84.5165	-
G2	S I	SYBR GREEN	EZH2		81.2093	-
G3	S I	SYBR GREEN	EZH2		81.3478	-
G4	S I	SYBR GREEN	EZH2		81.3584	-
G5	S I	SYBR GREEN	EZH2		81.2761	-
G6	S I	SYBR GREEN	EZH2		84.4129	-
G7	S I	SYBR GREEN	EZH2		84.4877	-
G8	S I	SYBR GREEN	EZH2		84.521	-
G9	S I	SYBR GREEN	EZH2		84.4528	-
H2	S I	SYBR GREEN	EZH2		81.5026	-
H3	S I	SYBR GREEN	EZH2		81.4785	-
H4	S I	SYBR GREEN	EZH2		81.3912	-
H5	S I	SYBR GREEN	EZH2		81.5135	-
H6	S I	SYBR GREEN	EZH2		84.5495	-
H7	S I	SYBR GREEN	EZH2		84.4434	-
H8	S I	SYBR GREEN	EZH2		84.5247	-
H9	S I	SYBR GREEN	EZH2		91.8046	84.4133
Rn Curve
-(di/dt) Curve

## Sheet: Delta Delta Ct
Subset Id	Control Group	Reference Gene
Table of Original Data
Well	Subset Id	Sample Name	Gene	Reporter	Ct
Table of RQ
Subset Id	Control	Delta Ct	Sample	Target Gene	Delta Ct	DD Ct	RQ
