# Supplementary material for: Correction: Hyperhomocysteinemia in ApoE-/- Mice Leads to Overexpression of Enhancer of Zeste Homolog 2 via miR-92a Regulation
Source: PLoS One. 2020 Oct 12;15(10):e0240762. doi: 10.1371/journal.pone.0240762 (PMC7549832; doi:10.1371/journal.pone.0240762)
Supplement: S1 File — (ZIP) [file pone.0240762.s001.zip › SI Files Oct 2019/Fig 4/Fig 4C/Fig4C relative expression.xlsx]

## Sheet: Sheet1
CON	0.35489	0.145205	0.099948
Ad-GFP	0.535276	0.301095	0.153948
Ad-EZH2	0.698063	1.28712	1.4752
Ad-EZH2-siRNA1	0.38668	0.12382	0.107596
Ad-EZH2-siRNA2	0.159912	0.0488636	0.0951511
Ad-EZH2-siRNA3	0.166041	0.221898	0.0546251
