# Supplementary material for: Correction: Hyperhomocysteinemia in ApoE-/- Mice Leads to Overexpression of Enhancer of Zeste Homolog 2 via miR-92a Regulation
Source: PLoS One. 2020 Oct 12;15(10):e0240762. doi: 10.1371/journal.pone.0240762 (PMC7549832; doi:10.1371/journal.pone.0240762)
Supplement: S1 File — (ZIP) [file pone.0240762.s001.zip › SI Files Oct 2019/Fig 4/Fig 4C/Fig4C-1 EZH2.xlsx]

## Sheet: Sheet1
编号	标记	类型	体积(Int)	调整体积(Int)	平均背景(Int)	绝对定量	相对定量	像素数	最小值(Int)	最大值(Int)	平均值(Int)	标准偏差	区域(mm2)
1	U1	未知	7979920	3.07064e+06	7599.51	不适用	不适用	646	2012	52564	12352.8	8300.76	30.0052
2	U2	未知	12980072	4.90598e+06	12498.6	不适用	不适用	646	2828	59588	20093	12277	30.0052
3	U3	未知	24705683	1.30827e+07	17992.2	不适用	不适用	646	5596	65535	38244.1	20044.4	30.0052
4	U4	未知	7167252	3.47347e+06	5717.93	不适用	不适用	646	1832	40152	11094.8	6875.88	30.0052
5	U5	未知	5518412	2782228	4235.58	不适用	不适用	646	1316	29176	8542.43	5303.62	30.0052
6	U6	未知	6149728	3277204	4446.63	不适用	不适用	646	528	43096	9519.7	6337.22	30.0052
