# Supplementary material for: Correction: Hyperhomocysteinemia in ApoE-/- Mice Leads to Overexpression of Enhancer of Zeste Homolog 2 via miR-92a Regulation
Source: PLoS One. 2020 Oct 12;15(10):e0240762. doi: 10.1371/journal.pone.0240762 (PMC7549832; doi:10.1371/journal.pone.0240762)
Supplement: S1 File — (ZIP) [file pone.0240762.s001.zip › SI Files Oct 2019/Fig 4/Fig 4C/Fig4C-1 relative expression.xlsx]

## Sheet: Sheet1
	EZH2	β-actin	ratio
CON	3.07064e+06	8.65236e+06	0.35489
Ad-GFP	4.90598e+06	9.16533e+06	0.535276
Ad-EZH2	1.30827e+07	1.87414e+07	0.698063
Ad-EZH2-siRNA1	3.47347e+06	8.9828e+06	0.38668
Ad-EZH2-siRNA2	2782228	1.73985e+07	0.159912
Ad-EZH2-siRNA3	3277204	1.97373e+07	0.166041
