# Supplementary material for: Correction: Hyperhomocysteinemia in ApoE-/- Mice Leads to Overexpression of Enhancer of Zeste Homolog 2 via miR-92a Regulation
Source: PLoS One. 2020 Oct 12;15(10):e0240762. doi: 10.1371/journal.pone.0240762 (PMC7549832; doi:10.1371/journal.pone.0240762)
Supplement: S1 File — (ZIP) [file pone.0240762.s001.zip › SI Files Oct 2019/Fig 4/Fig 4C/Fig4C-1 a┬-actin.xlsx]

## Sheet: Sheet1
编号	标记	类型	体积(Int)	调整体积(Int)	平均背景(Int)	绝对定量	相对定量	像素数	最小值(Int)	最大值(Int)	平均值(Int)	标准偏差	区域(mm2)
1	U1	未知	59343061	8.65236e+06	36975.7	不适用	不适用	1139	16312	65535	52101	15410.3	28.4505
2	U2	未知	64748972	9.16533e+06	43605.3	不适用	不适用	1139	29932	65535	56847.2	10978.2	28.4505
3	U3	未知	59434382	1.87414e+07	35241.6	不适用	不适用	1139	23888	65535	52181.2	13811.9	28.4505
4	U4	未知	55641422	8.9828e+06	32525.8	不适用	不适用	1139	23476	65535	48851.1	15239.8	28.4505
5	U5	未知	56063194	1.73985e+07	31609	不适用	不适用	1139	20584	65535	49221.4	16001.8	28.4505
6	U6	未知	50135562	1.97373e+07	22867.2	不适用	不适用	1139	6140	65535	44017.2	20680.9	28.4505
