# Supplementary material for: Correction: Hyperhomocysteinemia in ApoE-/- Mice Leads to Overexpression of Enhancer of Zeste Homolog 2 via miR-92a Regulation
Source: PLoS One. 2020 Oct 12;15(10):e0240762. doi: 10.1371/journal.pone.0240762 (PMC7549832; doi:10.1371/journal.pone.0240762)
Supplement: S1 File — (ZIP) [file pone.0240762.s001.zip › SI Files Oct 2019/Fig 4/Fig 4C/Fig4C-2 EZH2.xlsx]

## Sheet: Sheet1
编号	标记	类型	体积(Int)	调整体积(Int)	平均背景(Int)	绝对定量	相对定量	像素数	最小值(Int)	最大值(Int)	平均值(Int)	标准偏差	区域(mm2)
1	U1	未知	5715512	4.02093e+06	1880.78	不适用	不适用	901	0	22632	6343.52	5570.57	20.5062
2	U2	未知	11616212	5.85534e+06	6393.86	不适用	不适用	901	0	36448	12892.6	8060.78	20.5062
3	U3	未知	62625519	3.79439e+07	17033.6	不适用	不适用	1449	6908	65535	43219.8	21366.5	32.9783
4	U4	未知	6155800	967241	5758.67	不适用	不适用	901	1096	14608	6832.19	2647.53	20.5062
5	U5	未知	11489180	5784590	4917.75	不适用	不适用	1160	2076	24164	9904.47	5129.41	26.4009
6	U6	未知	26973984	1.33925e+07	10463.4	不适用	不适用	1298	3380	53980	20781.2	12899.7	29.5417
