# Supplementary material for: Correction: Hyperhomocysteinemia in ApoE-/- Mice Leads to Overexpression of Enhancer of Zeste Homolog 2 via miR-92a Regulation
Source: PLoS One. 2020 Oct 12;15(10):e0240762. doi: 10.1371/journal.pone.0240762 (PMC7549832; doi:10.1371/journal.pone.0240762)
Supplement: S1 File — (ZIP) [file pone.0240762.s001.zip › SI Files Oct 2019/Fig 4/Fig 4C/Fig4C-2 relative expression.xlsx]

## Sheet: Sheet1
	EZH2	β-actin	ratio
CON	4.02093e+06	2.76913e+07	0.145205
Ad-GFP	5.85534e+06	1.94468e+07	0.301095
Ad-EZH2	3.79439e+07	2.94797e+07	1.28712
Ad-EZH2-siRNA1	967241	7.81167e+06	0.12382
Ad-EZH2-siRNA2	5784590	1.18382e+08	0.0488636
Ad-EZH2-siRNA3	1.33925e+07	6.03543e+07	0.221898
