# Supplementary material for: Correction: Hyperhomocysteinemia in ApoE-/- Mice Leads to Overexpression of Enhancer of Zeste Homolog 2 via miR-92a Regulation
Source: PLoS One. 2020 Oct 12;15(10):e0240762. doi: 10.1371/journal.pone.0240762 (PMC7549832; doi:10.1371/journal.pone.0240762)
Supplement: S1 File — (ZIP) [file pone.0240762.s001.zip › SI Files Oct 2019/Fig 4/Fig 4C/Fig4C-2 a┬-actin.xlsx]

## Sheet: Sheet1
编号	标记	类型	体积(Int)	调整体积(Int)	平均背景(Int)	绝对定量	相对定量	像素数	最小值(Int)	最大值(Int)	平均值(Int)	标准偏差	区域(mm2)
1	U1	未知	29875582	2.76913e+07	7202.73	不适用	不适用	768	692	65535	27181.7	22089.2	19.1835
2	U2	未知	24101427	1.94468e+07	8355	不适用	不适用	768	4112	65535	31382.1	22859.2	19.1835
3	U3	未知	35846441	2.94797e+07	5916.58	不适用	不适用	768	2408	65535	20633.4	18756.3	19.1835
4	U4	未知	19510773	7.81167e+06	7675.76	不适用	不适用	768	3936	65535	25404.7	20659.3	19.1835
5	U5	未知	131581084	1.18382e+08	14111.5	不适用	不适用	768	10000	65535	41121.2	21285.1	19.1835
6	U6	未知	89258181	6.03543e+07	13679.9	不适用	不适用	768	10008	65535	38096.6	21473.2	19.1835
