# Supplementary material for: Correction: Hyperhomocysteinemia in ApoE-/- Mice Leads to Overexpression of Enhancer of Zeste Homolog 2 via miR-92a Regulation
Source: PLoS One. 2020 Oct 12;15(10):e0240762. doi: 10.1371/journal.pone.0240762 (PMC7549832; doi:10.1371/journal.pone.0240762)
Supplement: S1 File — (ZIP) [file pone.0240762.s001.zip › SI Files Oct 2019/Fig 4/Fig 4C/Fig4C-3 EZH2.xlsx]

## Sheet: Sheet1
编号	标记	类型	体积(Int)	调整体积(Int)	平均背景(Int)	绝对定量	相对定量	像素数	最小值(Int)	最大值(Int)	平均值(Int)	标准偏差	区域(mm2)
1	U1	未知	6600272	4.95354e+06	1445.77	不适用	不适用	1139	0	33712	5794.8	6869.27	25.9229
2	U2	未知	11280080	5.37595e+06	5183.6	不适用	不适用	1139	0	46256	9903.49	10084.1	25.9229
3	U3	未知	48838620	3.17342e+07	15017	不适用	不适用	1139	7456	65535	42878.5	21369.3	25.9229
4	U4	未知	2101728	256850	2070.74	不适用	不适用	1139	0	8396	1845.24	1610.46	25.9229
5	U5	未知	3968904	2.77926e+06	1044.47	不适用	不适用	1139	0	22540	3484.55	4712.67	25.9229
6	U6	未知	3189224	2.37619e+06	713.814	不适用	不适用	1139	0	21968	2800.02	4015.08	25.9229
