# Supplementary material for: Correction: Hyperhomocysteinemia in ApoE-/- Mice Leads to Overexpression of Enhancer of Zeste Homolog 2 via miR-92a Regulation
Source: PLoS One. 2020 Oct 12;15(10):e0240762. doi: 10.1371/journal.pone.0240762 (PMC7549832; doi:10.1371/journal.pone.0240762)
Supplement: S1 File — (ZIP) [file pone.0240762.s001.zip › SI Files Oct 2019/Fig 4/Fig 4C/Fig4C-3 relative expression.xlsx]

## Sheet: Sheet1
	EZH2	β-actin	ratio
CON	4.95354e+06	4.95612e+07	0.099948
Ad-GFP	5.37595e+06	3.49206e+07	0.153948
Ad-EZH2	3.17342e+07	2.15119e+07	1.4752
Ad-EZH2-siRNA1	256850	2.38716e+06	0.107596
Ad-EZH2-siRNA2	2.77926e+06	2.92089e+07	0.0951511
Ad-EZH2-siRNA3	2.37619e+06	4.35e+07	0.0546251
