# Supplementary material for: Correction: Hyperhomocysteinemia in ApoE-/- Mice Leads to Overexpression of Enhancer of Zeste Homolog 2 via miR-92a Regulation
Source: PLoS One. 2020 Oct 12;15(10):e0240762. doi: 10.1371/journal.pone.0240762 (PMC7549832; doi:10.1371/journal.pone.0240762)
Supplement: S1 File — (ZIP) [file pone.0240762.s001.zip › SI Files Oct 2019/Fig 4/Fig 4C/Fig4C-3 a┬-actin.xlsx]

## Sheet: Sheet1
编号	标记	类型	体积(Int)	调整体积(Int)	平均背景(Int)	绝对定量	相对定量	像素数	最小值(Int)	最大值(Int)	平均值(Int)	标准偏差	区域(mm2)
1	U1	未知	44771703	4.95612e+07	23012	不适用	不适用	901	13204	65535	49691.1	16720.7	24.5981
2	U2	未知	48502307	3.49206e+07	31728.7	不适用	不适用	901	21036	65535	53831.6	13730.1	24.5981
3	U3	未知	50717364	2.15119e+07	36449.4	不适用	不适用	901	24136	65535	56290.1	11752.4	24.5981
4	U4	未知	53180160	2.38716e+06	41163.6	不适用	不适用	901	29980	65535	59023.5	9949.12	24.5981
5	U5	未知	50967985	2.92089e+07	38583.2	不适用	不适用	901	26548	65535	56568.2	12369.4	24.5981
6	U6	未知	47109107	4.35e+07	29277.5	不适用	不适用	901	20760	65535	52285.4	14725.2	24.5981
