# Supplementary material for: Correction: Hyperhomocysteinemia in ApoE-/- Mice Leads to Overexpression of Enhancer of Zeste Homolog 2 via miR-92a Regulation
Source: PLoS One. 2020 Oct 12;15(10):e0240762. doi: 10.1371/journal.pone.0240762 (PMC7549832; doi:10.1371/journal.pone.0240762)
Supplement: S1 File — (ZIP) [file pone.0240762.s001.zip › SI Files Oct 2019/Fig 4/Fig 4D/Fig4D relative expression.xlsx]

## Sheet: Sheet1
CON	0.280188	0.391495	0.410377
Ad-GFP	0.705417	0.4074	0.395775
Ad-EZH2	1.06282	1.1165	0.733531
Ad-EZH2-siRNA	0.481012	0.163691	0.166663
