# Supplementary material for: Correction: Hyperhomocysteinemia in ApoE-/- Mice Leads to Overexpression of Enhancer of Zeste Homolog 2 via miR-92a Regulation
Source: PLoS One. 2020 Oct 12;15(10):e0240762. doi: 10.1371/journal.pone.0240762 (PMC7549832; doi:10.1371/journal.pone.0240762)
Supplement: S1 File — (ZIP) [file pone.0240762.s001.zip › SI Files Oct 2019/Fig 4/Fig 4D/Fig4D-1 H3.xlsx]

## Sheet: Sheet1
编号	标记	类型	体积(Int)	调整体积(Int)	平均背景(Int)	绝对定量	相对定量	像素数	最小值(Int)	最大值(Int)	平均值(Int)	标准偏差	区域(mm2)
1	U1	未知	48111511	4.23796e+07	26365.4	不适用	不适用	1144	21888	65535	42055.5	16448.8	34.0071
2	U2	未知	49657998	1.75089e+07	26935.6	不适用	不适用	1144	21560	65535	43407.3	16460.9	34.0071
3	U3	未知	51980556	1.69111e+07	25966.5	不适用	不适用	1248	21340	65535	41651.1	16680.6	37.0987
4	U4	未知	47413385	2.46965e+07	23285.7	不适用	不适用	1175	17980	65535	40351.8	17568.3	34.9287
