# Supplementary material for: Correction: Hyperhomocysteinemia in ApoE-/- Mice Leads to Overexpression of Enhancer of Zeste Homolog 2 via miR-92a Regulation
Source: PLoS One. 2020 Oct 12;15(10):e0240762. doi: 10.1371/journal.pone.0240762 (PMC7549832; doi:10.1371/journal.pone.0240762)
Supplement: S1 File — (ZIP) [file pone.0240762.s001.zip › SI Files Oct 2019/Fig 4/Fig 4D/Fig4D-1 H3K27me3.xlsx]

## Sheet: Sheet1
编号	标记	类型	体积(Int)	调整体积(Int)	平均背景(Int)	绝对定量	相对定量	像素数	最小值(Int)	最大值(Int)	平均值(Int)	标准偏差	区域(mm2)
1	U1	未知	27914130	1.18742e+07	12914.6	不适用	不适用	1242	9640	65535	22475.1	16057.8	36.9203
2	U2	未知	28497497	1.23511e+07	13000.3	不适用	不适用	1242	9204	65535	22944.8	16224.5	36.9203
3	U3	未知	36183051	1.79734e+07	14567.7	不适用	不适用	1250	11884	65535	28946.4	18430.6	37.1582
4	U4	未知	30535171	1.18793e+07	14948.6	不适用	不适用	1248	10672	65535	24467.3	16478.1	37.0987
