# Supplementary material for: Correction: Hyperhomocysteinemia in ApoE-/- Mice Leads to Overexpression of Enhancer of Zeste Homolog 2 via miR-92a Regulation
Source: PLoS One. 2020 Oct 12;15(10):e0240762. doi: 10.1371/journal.pone.0240762 (PMC7549832; doi:10.1371/journal.pone.0240762)
Supplement: S1 File — (ZIP) [file pone.0240762.s001.zip › SI Files Oct 2019/Fig 4/Fig 4D/Fig4D-1 relative expression.xlsx]

## Sheet: Sheet1
	H3K27me3	H3	ratio
CON	1.18742e+07	4.23796e+07	0.280188
Ad-GFP	1.23511e+07	1.75089e+07	0.705417
Ad-EZH2	1.79734e+07	1.69111e+07	1.06282
Ad-EZH2-siRNA	1.18793e+07	2.46965e+07	0.481012
