# Supplementary material for: Correction: Hyperhomocysteinemia in ApoE-/- Mice Leads to Overexpression of Enhancer of Zeste Homolog 2 via miR-92a Regulation
Source: PLoS One. 2020 Oct 12;15(10):e0240762. doi: 10.1371/journal.pone.0240762 (PMC7549832; doi:10.1371/journal.pone.0240762)
Supplement: S1 File — (ZIP) [file pone.0240762.s001.zip › SI Files Oct 2019/Fig 4/Fig 4D/Fig4D-2 H3.xlsx]

## Sheet: Sheet1
编号	标记	类型	体积(Int)	调整体积(Int)	平均背景(Int)	绝对定量	相对定量	像素数	最小值(Int)	最大值(Int)	平均值(Int)	标准偏差	区域(mm2)
1	U1	未知	45456099	1.01568e+07	19804.4	不适用	不适用	1072	7808	65535	42403.1	20542.6	22.1297
2	U2	未知	50554318	3.33565e+07	26858.2	不适用	不适用	1072	16732	65535	47158.9	17901.3	22.1297
3	U3	未知	52809735	2.30544e+07	29012.9	不适用	不适用	1072	16628	65535	49262.8	18249.8	22.1297
4	U4	未知	45386626	1.31483e+07	22663.1	不适用	不适用	1072	16104	65535	42338.3	19115.4	22.1297
