# Supplementary material for: Correction: Hyperhomocysteinemia in ApoE-/- Mice Leads to Overexpression of Enhancer of Zeste Homolog 2 via miR-92a Regulation
Source: PLoS One. 2020 Oct 12;15(10):e0240762. doi: 10.1371/journal.pone.0240762 (PMC7549832; doi:10.1371/journal.pone.0240762)
Supplement: S1 File — (ZIP) [file pone.0240762.s001.zip › SI Files Oct 2019/Fig 4/Fig 4D/Fig4D-2 H3K27me3.xlsx]

## Sheet: Sheet1
编号	标记	类型	体积(Int)	调整体积(Int)	平均背景(Int)	绝对定量	相对定量	像素数	最小值(Int)	最大值(Int)	平均值(Int)	标准偏差	区域(mm2)
1	U1	未知	12736236	3.97633e+06	8171.55	不适用	不适用	1072	1980	25024	11880.8	4280.76	22.1297
2	U2	未知	35661891	13589411	20590	不适用	不适用	1072	7112	65535	33266.7	17851.8	22.1297
3	U3	未知	56127310	2.57401e+07	28346.2	不适用	不适用	1072	19324	65535	52357.6	14733.4	22.1297
4	U4	未知	21831508	2.15226e+06	18357.5	不适用	不适用	1072	11880	34924	20365.2	4585.05	22.1297
