# Supplementary material for: Correction: Hyperhomocysteinemia in ApoE-/- Mice Leads to Overexpression of Enhancer of Zeste Homolog 2 via miR-92a Regulation
Source: PLoS One. 2020 Oct 12;15(10):e0240762. doi: 10.1371/journal.pone.0240762 (PMC7549832; doi:10.1371/journal.pone.0240762)
Supplement: S1 File — (ZIP) [file pone.0240762.s001.zip › SI Files Oct 2019/Fig 4/Fig 4D/Fig4D-2 relative expression.xlsx]

## Sheet: Sheet1
	H3K27me3	H3	ratio
CON	3.97633e+06	1.01568e+07	0.391495
Ad-GFP	13589411	3.33565e+07	0.4074
Ad-EZH2	2.57401e+07	2.30544e+07	1.1165
Ad-EZH2-siRNA	2.15226e+06	1.31483e+07	0.163691
