# Supplementary material for: Correction: Hyperhomocysteinemia in ApoE-/- Mice Leads to Overexpression of Enhancer of Zeste Homolog 2 via miR-92a Regulation
Source: PLoS One. 2020 Oct 12;15(10):e0240762. doi: 10.1371/journal.pone.0240762 (PMC7549832; doi:10.1371/journal.pone.0240762)
Supplement: S1 File — (ZIP) [file pone.0240762.s001.zip › SI Files Oct 2019/Fig 4/Fig 4D/Fig4D-3 H3.xlsx]

## Sheet: Sheet1
编号	标记	类型	体积(Int)	调整体积(Int)	平均背景(Int)	绝对定量	相对定量	像素数	最小值(Int)	最大值(Int)	平均值(Int)	标准偏差	区域(mm2)
1	U1	未知	47785356	9.78857e+06	24388.5	不适用	不适用	1072	16136	65535	44575.9	18399.5	22.1297
2	U2	未知	54992314	2.09569e+07	32347.7	不适用	不适用	1072	19344	65535	51298.8	17297.8	22.1297
3	U3	未知	48263322	3.8634e+07	26174.5	不适用	不适用	1072	13252	65535	45021.8	19568.4	22.1297
4	U4	未知	42746588	679479	17476.6	不适用	不适用	1072	11684	65535	39875.5	20603.9	22.1297
