# Supplementary material for: Correction: Hyperhomocysteinemia in ApoE-/- Mice Leads to Overexpression of Enhancer of Zeste Homolog 2 via miR-92a Regulation
Source: PLoS One. 2020 Oct 12;15(10):e0240762. doi: 10.1371/journal.pone.0240762 (PMC7549832; doi:10.1371/journal.pone.0240762)
Supplement: S1 File — (ZIP) [file pone.0240762.s001.zip › SI Files Oct 2019/Fig 4/Fig 4D/Fig4D-3 H3K27me3.xlsx]

## Sheet: Sheet1
编号	标记	类型	体积(Int)	调整体积(Int)	平均背景(Int)	绝对定量	相对定量	像素数	最小值(Int)	最大值(Int)	平均值(Int)	标准偏差	区域(mm2)
1	U1	未知	18707712	4.017e+06	13704	不适用	不适用	1072	7948	37144	17451.2	6791.83	22.1297
2	U2	未知	22403848	8.29423e+06	13162	不适用	不适用	1072	7948	48548	20899.1	9650.05	22.1297
3	U3	未知	53885757	2.83392e+07	23830.7	不适用	不适用	1072	15024	65535	50266.6	16748.1	22.1297
4	U4	未知	6997244	113244	6632.92	不适用	不适用	1072	0	28296	6527.28	4272.14	22.1297
