# Supplementary material for: Correction: Hyperhomocysteinemia in ApoE-/- Mice Leads to Overexpression of Enhancer of Zeste Homolog 2 via miR-92a Regulation
Source: PLoS One. 2020 Oct 12;15(10):e0240762. doi: 10.1371/journal.pone.0240762 (PMC7549832; doi:10.1371/journal.pone.0240762)
Supplement: S1 File — (ZIP) [file pone.0240762.s001.zip › SI Files Oct 2019/Fig 4/Fig 4D/Fig4D-3 relative expression.xlsx]

## Sheet: Sheet1
	H3K27me3	H3	ratio
CON	4.017e+06	9.78857e+06	0.410377
Ad-GFP	8.29423e+06	2.09569e+07	0.395775
Ad-EZH2	2.83392e+07	3.8634e+07	0.733531
Ad-EZH2-siRNA	113244	679479	0.166663
