# Supplementary material for: Correction: Hyperhomocysteinemia in ApoE-/- Mice Leads to Overexpression of Enhancer of Zeste Homolog 2 via miR-92a Regulation
Source: PLoS One. 2020 Oct 12;15(10):e0240762. doi: 10.1371/journal.pone.0240762 (PMC7549832; doi:10.1371/journal.pone.0240762)
Supplement: S1 File — (ZIP) [file pone.0240762.s001.zip › SI Files Oct 2019/Fig 4/Fig 4E/TC.xlsx]

## Sheet: Sheet1
	曲线名称	曲线公式	A	B	R2	拟合 F 概率
	标准曲线	Y=A*X+B	0.000421	0.226	0.988	?????
孔 ID	名称	孔	浓度/稀释度	550	[浓度]	计数	平均值	标准偏差	变异系数 (%)
SPL1		C1		0.261895	85.2609	0	?????	?????	?????	CON
SPL2		C2		0.26027	81.4013	0	?????	?????	?????
SPL3		C3		0.258224	76.5424	0	?????	?????	?????
SPL4		C4		0.259487	79.5418	0	?????	?????	?????
SPL5		C5		0.264232	90.8129	0	?????	?????	?????
SPL6		C6		0.260833	82.7381	0	?????	?????	?????
SPL7		C7		0.264493	91.4318	0	?????	?????	?????	Ad-GFP
SPL8		C8		0.264941	92.497	0	?????	?????	?????
SPL9		C9		0.261287	83.8165	0	?????	?????	?????
SPL10		C10		0.263956	90.1575	0	?????	?????	?????
SPL11		C11		0.260378	81.6587	0	?????	?????	?????
SPL12		C12		0.262298	86.2176	0	?????	?????	?????
SPL13		D1		0.399192	411.383	0	?????	?????	?????	Ad-EZH2
SPL14		D2		0.362188	323.488	0	?????	?????	?????
SPL15		D3		0.391085	392.125	0	?????	?????	?????
SPL16		D4		0.417619	455.152	0	?????	?????	?????
SPL17		D5		0.397575	407.541	0	?????	?????	?????
SPL18		D6		0.373043	349.271	0	?????	?????	?????
SPL19		D7		0.233003	16.6352	0	?????	?????	?????	Ad-EZH2-siRNA
SPL20		D8		0.242138	38.3333	0	?????	?????	?????
SPL21		D9		0.236241	24.3252	0	?????	?????	?????
SPL22		D10		0.241645	37.1619	0	?????	?????	?????
SPL23		D11		0.249917	56.81	0	?????	?????	?????
SPL24		D12		0.238497	29.6847	0	?????	?????	?????
STD1		B1	2500	1.204	2323.8	2	2440.34	164.806	6.753
		B2	2500	1.302	2556.87
STD2		B3	1250	0.717	1167.01	2	1371.57	289.292	21.092
		B4	1250	0.889	1576.12
STD3		B5	625	0.512	680.194	2	677.937	3.192	0.471
		B6	625	0.51	675.68
STD4		B7	312.5	0.348	290.08	1	290.08	?????	?????
		B8	312.5	0.27	<203.125
