# Supplementary material for: Correction: Hyperhomocysteinemia in ApoE-/- Mice Leads to Overexpression of Enhancer of Zeste Homolog 2 via miR-92a Regulation
Source: PLoS One. 2020 Oct 12;15(10):e0240762. doi: 10.1371/journal.pone.0240762 (PMC7549832; doi:10.1371/journal.pone.0240762)
Supplement: S1 File — (ZIP) [file pone.0240762.s001.zip › SI Files Oct 2019/Fig 4/Fig 4F/TG.xlsx]

## Sheet: Sheet1
孔 ID	名称	孔	浓度/稀释度	550	[浓度]
SPL1		A1		0.0818387	93.3252	CON
SPL2		A2		0.0826334	98.3234
SPL3		A3		0.0777602	67.6744
SPL4		A4		0.0769545	62.6072
SPL5		A5		0.0809637	87.822
SPL6		A6		0.08281	99.4339
SPL7		A7		0.0845336	110.274	Ad-GFP
SPL8		A8		0.0849213	112.712
SPL9		A9		0.0847854	111.858
SPL10		A10		0.0855301	116.542
SPL11		A11		0.0817626	92.8467
SPL12		A12		0.0823192	96.3472
SPL13		B1		0.0798897	81.0675
SPL14		B2		0.114788	300.551	Ad-EZH2
SPL15		B3		0.121263	341.274
SPL16		B4		0.126471	374.029
SPL17		B5		0.124045	358.775
SPL18		B6		0.11391	295.029
SPL19		B7		0.129098	390.553
SPL20		B8		0.126818	376.216
SPL21		B9		0.0729087	37.1619	Ad-EZH2-siRNA
SPL22		B10		0.0728946	37.0729
SPL23		B11		0.0694472	15.3913
SPL24		B12		0.0702851	20.6609
SPL25		C1		0.0717203	29.6872
SPL26		C2		0.0733948	40.2187
SPL27		C3		0.0708699	24.3393
STD1		G9	2000	0.383	1984.04
STD2		G10	1000	0.233	1043.1
STD3		G11	500	0.144	482.428
STD4		G12	250	0.105	240.435
	曲线名称	曲线公式	A	B	R2
	标准曲线	Y=A*X+B	0.000159	0.067	0.999
