# Supplementary material for: Correction: Hyperhomocysteinemia in ApoE-/- Mice Leads to Overexpression of Enhancer of Zeste Homolog 2 via miR-92a Regulation
Source: PLoS One. 2020 Oct 12;15(10):e0240762. doi: 10.1371/journal.pone.0240762 (PMC7549832; doi:10.1371/journal.pone.0240762)
Supplement: S1 File — (ZIP) [file pone.0240762.s001.zip › SI Files Oct 2019/Fig 5/Fig 5A/miRNA92a-1.xls]

## Sheet: Sheet1
		Real Time qPCR Data Analysis
Date：		01/01/2002 3:05 AM
Thermal Cycling Protocol File Path：	D:\FTC-3000-WprkSpace\Protocol and qPCR data\Thermal Cycling Protocol Files\20140829MMxueguanmiRNA92A
Plate Setup File Path：	D:\FTC-3000-WprkSpace\Protocol and qPCR data\Plate Setup Files\20140829MMxueguanmiRNA92A
qPCR Data File Path：	D:\FTC-3000-WprkSpace\Protocol and qPCR data\qPCR Data Files\200201010130_20140829MMxueguanmiRNA92A
Drn Value
Well	Ct	Copies	PCR Eff	Drn1	Drn2	Drn3	Drn4	Drn5	Drn6	Drn7	Drn8	Drn9	Drn10	Drn11	Drn12	Drn13	Drn14	Drn15	Drn16	Drn17	Drn18	Drn19	Drn20	Drn21	Drn22	Drn23	Drn24	Drn25	Drn26	Drn27	Drn28	Drn29	Drn30	Drn31	Drn32	Drn33	Drn34	Drn35	Drn36	Drn37	Drn38	Drn39	Drn40
D6	18.3827	-	1.8107	-0.0132	-0.0083	-0.0126	-0.0089	-0.0028	0.0007	0.0051	0.006	0.006	0.0019	-0.0002	-0.0021	-0.0016	0.0002	-0.0033	-0.001	0.0107	0.0358	0.0729	0.132	0.2108	0.2951	0.3801	0.458	0.525	0.5711	0.6042	0.6297	0.6449	0.6498	0.6576	0.6559	0.6512	0.6506	0.6498	0.6468	0.6453	0.6469	0.6437	0.6444
D7	18.2721	-	1.7423	-0.0154	-0.0104	-0.0086	-0.003	-0.0007	0.0013	0.0036	0.0007	-0.0001	-0.0002	-0.0002	-0.0014	0.0007	-0.0008	0.0006	0.0054	0.0155	0.0388	0.08	0.1394	0.2224	0.3137	0.4027	0.4891	0.5568	0.6025	0.6369	0.6584	0.6667	0.6699	0.6737	0.6759	0.6763	0.6742	0.6765	0.6791	0.6765	0.6743	0.6834	0.6727
D8	18.2618	-	1.8072	-0.0166	-0.0024	-0.0099	-0.0042	0.0006	-0.0001	0.0012	0.0043	0.0016	0.0017	-0.001	-0.004	-0.0064	-0.0077	-0.0107	-0.002	0.0109	0.0383	0.0829	0.1498	0.2289	0.3246	0.4175	0.5018	0.5693	0.6178	0.6509	0.6681	0.6765	0.6832	0.6837	0.6775	0.6774	0.6784	0.6742	0.6748	0.6771	0.675	0.6739	0.6706
D9	18.0959	-	1.7536	-0.0201	-0.0075	-0.0114	-0.0043	-0.0018	0.0013	0.004	0.0025	0.0014	0.0024	-0.0007	-0.005	-0.0044	-0.0059	-0.0046	0.0019	0.0187	0.0457	0.0905	0.1588	0.2486	0.3534	0.4575	0.5482	0.6189	0.6681	0.6932	0.7161	0.7334	0.7425	0.7491	0.7487	0.7408	0.7356	0.7289	0.7225	0.7203	0.7129	0.7118	0.6993
D10	14.8591	-	1.6421	-0.0271	-0.0061	-0.0082	-0.0025	0.003	0.001	0.0006	-0.0019	-0.0001	-0.0013	0.0014	0.0026	0.0097	0.0245	0.0542	0.0964	0.1583	0.2343	0.3171	0.3964	0.4705	0.5245	0.5607	0.5788	0.587	0.5926	0.5994	0.6003	0.6023	0.6048	0.6017	0.5937	0.5917	0.5879	0.5836	0.5787	0.5808	0.5799	0.5819	0.5893
D11	15.2262	-	1.8054	-0.0014	0.0007	-0.0037	0.002	0.0014	0.0018	0.0024	-0.0039	-0.01	-0.0138	-0.0146	-0.0126	-0.0044	0.009	0.0394	0.0863	0.1559	0.2486	0.3548	0.4527	0.5367	0.6016	0.6428	0.6646	0.6813	0.6905	0.6917	0.6899	0.6858	0.6749	0.6669	0.6571	0.6477	0.6407	0.635	0.6325	0.6318	0.6284	0.6301	0.6169
E6	20.7259	-	1.6306	-0.0086	-0.0074	-0.0075	-0.0073	-0.0031	0.0006	0.0028	0.0025	0.0068	0.0051	0.0017	-0.0008	-0.0009	-0.0025	-0.0049	-0.0016	0.004	0.0126	0.0309	0.0621	0.1129	0.1841	0.275	0.369	0.4635	0.544	0.6061	0.645	0.6749	0.6917	0.702	0.7113	0.7194	0.7212	0.7223	0.7222	0.7185	0.7144	0.713	0.711
E7	21.0259	-	1.6374	-0.0208	-0.0069	-0.0131	-0.0085	-0.0029	-0.0017	0.003	0.0041	0.0065	0.0062	0.0048	0.0002	-0.0008	-0.0029	-0.008	-0.0043	0.0004	0.008	0.0267	0.0558	0.0992	0.1625	0.2431	0.3244	0.4081	0.4804	0.5313	0.5631	0.5891	0.6063	0.6159	0.6279	0.6358	0.6362	0.6365	0.6359	0.6305	0.6281	0.6257	0.6187
E8	19.7972	-	1.8284	-0.0164	-0.0097	-0.012	-0.0062	-0.0027	0.002	0.0037	0.0028	0.0021	0.0028	0.0006	-0.001	0.0001	-0.0011	-0.002	-0.0013	0.0057	0.0175	0.0418	0.0791	0.1445	0.2315	0.3345	0.4469	0.5538	0.6483	0.7133	0.7597	0.7894	0.8125	0.8184	0.8296	0.8343	0.8376	0.8371	0.8319	0.8261	0.827	0.8083	0.8219
E9	19.8829	-	1.805	-0.0215	-0.0073	-0.0146	-0.0063	-0.0031	0.0023	0.0032	0.0044	0.0041	0.0022	-0.0014	-0.0014	0	-0.0014	-0.0024	-0.0008	0.005	0.0167	0.0357	0.0719	0.1298	0.2096	0.3116	0.4224	0.5266	0.6156	0.682	0.7243	0.7509	0.7731	0.7849	0.7897	0.7875	0.7915	0.7889	0.7852	0.7832	0.7798	0.7732	0.7628
E10	15.1868	-	1.8604	-0.0013	0.0029	-0.0051	-0.0002	-0.0025	0.001	0.001	0.0033	-0.0003	-0.0023	-0.0072	-0.0071	-0.0058	0.0106	0.0413	0.0881	0.1638	0.2549	0.3493	0.4406	0.518	0.5719	0.6024	0.6187	0.6285	0.6316	0.6268	0.6257	0.6221	0.6134	0.6065	0.5991	0.589	0.5833	0.5766	0.5727	0.5674	0.5649	0.5589	0.5502
E11	14.5532	-	1.6303	-0.0136	0.0002	-0.0081	-0.0006	-0.0014	0.003	0.0015	-0.001	-0.0032	0.0013	0.0004	0.006	0.0159	0.0337	0.0632	0.1194	0.1946	0.291	0.3951	0.4916	0.5674	0.6246	0.6608	0.6788	0.691	0.6996	0.6978	0.692	0.6893	0.6829	0.6749	0.6695	0.6642	0.6552	0.6473	0.6438	0.6368	0.6334	0.6322	0.621
F6	18.3814	-	1.7508	-0.0213	-0.0201	-0.0147	-0.0115	-0.0029	0.0029	0.0061	0.0043	0.0053	0.0034	0.001	0.0003	-0.0013	-0.0015	-0.0062	-0.0049	-0.002	0.0035	0.0148	0.0443	0.0905	0.1585	0.2418	0.3365	0.4273	0.5067	0.5672	0.6151	0.6462	0.6644	0.6771	0.6839	0.6846	0.6851	0.6859	0.6901	0.6928	0.6972	0.7051	0.7017
F7	18.3908	-	1.8349	-0.0046	-0.0089	-0.0072	-0.0022	-0.0024	-0.0004	0.0042	0.0013	-0.002	-0.0003	0.0004	-0.0002	0.0047	0.003	-0.0007	-0.0017	-0.0037	-0.0002	0.0116	0.0382	0.0769	0.141	0.2194	0.3092	0.401	0.4849	0.5475	0.5892	0.6193	0.6344	0.6443	0.6532	0.6619	0.6668	0.6721	0.6748	0.6748	0.6653	0.6712	0.6481
F8	18.8287	-	1.7719	-0.021	-0.0078	-0.0123	-0.0045	0.0004	0.0003	0.0033	0.0008	0.0013	-0.0003	0.0008	-0.0005	0.0022	-0.0007	-0.003	-0.002	-0.0005	0.0048	0.0232	0.049	0.0987	0.1749	0.2747	0.383	0.4992	0.6008	0.6826	0.7333	0.7735	0.7961	0.8106	0.8149	0.8249	0.8239	0.8282	0.8281	0.8294	0.8227	0.8247	0.811
F9	19.1643	-	1.6895	-0.0115	-0.0084	-0.0097	-0.0055	-0.0048	0.0021	0.0017	0.0022	0.0022	0.0059	0.0039	0.0011	0.0007	-0.0023	-0.0071	-0.0083	-0.0036	0.0053	0.0189	0.0454	0.0887	0.1499	0.2247	0.3106	0.398	0.4712	0.5276	0.5713	0.5987	0.6139	0.6271	0.6375	0.6379	0.6422	0.6436	0.6421	0.6425	0.6426	0.6435	0.6431
F10	15.1677	-	1.7521	-0.0151	-0.0056	-0.0078	-0.0027	-0.0002	0.0024	0.0031	-0.0004	-0.0015	-0.0004	-0.0006	0.0002	0.006	0.0183	0.0431	0.084	0.1472	0.2284	0.3198	0.4098	0.4855	0.5472	0.5907	0.6148	0.6283	0.6426	0.6455	0.6424	0.6395	0.6312	0.6216	0.6173	0.6099	0.6025	0.6015	0.596	0.5871	0.578	0.5746	0.5569
F11	15.0188	-	1.7056	-0.0039	-0.0003	-0.0014	-0.0017	-0.0001	0.0045	0.0022	-0.0003	-0.0032	-0.0049	-0.0076	-0.002	0.0024	0.0196	0.0491	0.0964	0.1645	0.2598	0.3594	0.4529	0.5354	0.5939	0.6288	0.6518	0.6661	0.6718	0.6775	0.6776	0.6751	0.6719	0.6683	0.6595	0.6526	0.6431	0.6377	0.6315	0.6285	0.6204	0.6226	0.6076
G6	20.2563	-	1.7783	-0.0158	-0.0131	-0.0132	-0.0084	-0.0064	0.002	0.0015	0.0047	0.0054	0.0093	0.0021	0.0024	-0.0006	-0.0041	-0.0049	-0.0023	-0.0009	0.0081	0.0213	0.0402	0.0783	0.1393	0.2209	0.3187	0.4201	0.53	0.6187	0.6899	0.7378	0.773	0.7798	0.7899	0.7916	0.7952	0.7976	0.7972	0.7947	0.789	0.7792	0.7819
G7	20.6663	-	1.6766	-0.0116	-0.0121	-0.0117	-0.0072	-0.004	0.0007	0.0039	0.0041	0.0031	0.0042	0.0027	0.0011	0.0009	-0.003	-0.0066	-0.0086	-0.0076	-0.0012	0.009	0.0267	0.0617	0.1178	0.1975	0.3006	0.4129	0.5238	0.6202	0.6863	0.7327	0.7601	0.7748	0.7844	0.7942	0.7978	0.8048	0.8039	0.8006	0.7937	0.7891	0.7824
G8	20.8455	-	1.7315	-0.0171	-0.0093	-0.0099	-0.0053	-0.0038	-0.0021	0.0016	0.0002	-0.0012	0.005	0.0066	0.0069	0.0046	0.003	-0.0013	-0.0053	-0.009	-0.0047	0.0045	0.0212	0.0553	0.1097	0.19	0.2871	0.3934	0.5006	0.595	0.6655	0.7167	0.7525	0.7742	0.787	0.7941	0.7945	0.7947	0.7909	0.7831	0.7776	0.7701	0.7661
G9	20.9783	-	1.7678	-0.0271	-0.0161	-0.0191	-0.0112	-0.0082	-0.0005	0.0043	0.0052	0.0078	0.011	0.0088	0.0024	0.0004	-0.0054	-0.0146	-0.018	-0.0155	-0.0165	-0.0078	0.0153	0.0508	0.104	0.1839	0.284	0.3891	0.4933	0.5876	0.6565	0.7017	0.7354	0.7527	0.7627	0.7688	0.768	0.7659	0.7663	0.7646	0.7608	0.7672	0.7574
G10	17.2242	-	1.8225	-0.01	-0.0099	-0.0078	-0.0026	-0.0029	0.0024	0.0045	-0.0001	0.0011	0.0011	-0.0003	-0.0031	-0.0016	-0.0038	-0.0013	0.0122	0.0394	0.0867	0.158	0.2487	0.3454	0.441	0.5219	0.5828	0.6278	0.6534	0.6677	0.6739	0.6763	0.6724	0.6686	0.6697	0.6694	0.6665	0.6618	0.6597	0.657	0.6494	0.6562	0.647
G11	17.1201	-	1.805	-0.0059	-0.0014	-0.004	-0.0021	0.0009	0.0015	0.0014	-0.0016	-0.0001	0.0002	0.0004	-0.0007	0.0009	-0.0018	-0.0009	0.0141	0.0436	0.0966	0.1743	0.2736	0.3787	0.4858	0.5769	0.6422	0.6887	0.7154	0.7287	0.7314	0.7375	0.7345	0.7382	0.7357	0.7334	0.7242	0.7173	0.7007	0.687	0.6756	0.6619	0.6585
Notation:

## Sheet: Sheet2
18.3827	14.8591	15.0427	3.34005	0	0	1	CON
18.2721	15.2262	15.0427	3.22945	-0.1106	0.1106	1.07968
18.2618	15.0427	15.0427	3.21915	-0.1209	0.1209	1.08741
18.0959		15.0427	3.05325	-0.2868	0.2868	1.21993
20.7259	15.1868	14.87	5.8559	2.51585	-2.51585	0.174845	HHcy
21.0259	14.5532	14.87	6.1559	-2.81585	-2.81585	0.142018
19.7972	14.87	14.87	4.92715	1.5871	-1.5871	0.33284
19.8829		14.87	5.01285	1.6728	-1.6728	0.313644
18.3814	15.1677	15.0933	3.28815	-0.0519	0.0519	1.03663	HHcy+FA+VB
18.3908	15.0188	15.0933	3.29755	-0.0425	0.0425	1.0299
18.8287	15.0933	15.0933	3.73545	0.3954	-0.3954	0.760279
19.1643		15.0933	4.07105	0.731	-0.731	0.602486
20.2562	17.2242	17.1722	3.08405	-0.256	0.256	1.19416	HLP
20.6662	17.1201	17.1722	3.49405	0.154	-0.154	0.898755
20.8454	17.1722	17.1722	3.67325	0.3332	-0.3332	0.793774
20.9782		17.1722	3.80605	0.466	-0.466	0.723969
