# Supplementary material for: Correction: Hyperhomocysteinemia in ApoE-/- Mice Leads to Overexpression of Enhancer of Zeste Homolog 2 via miR-92a Regulation
Source: PLoS One. 2020 Oct 12;15(10):e0240762. doi: 10.1371/journal.pone.0240762 (PMC7549832; doi:10.1371/journal.pone.0240762)
Supplement: S1 File — (ZIP) [file pone.0240762.s001.zip › SI Files Oct 2019/Fig 5/Fig 5A/miRNA92a-2.xls]

## Sheet: Sheet1
		Real Time qPCR Data Analysis
Date：		01/01/2002 11:27 PM
Thermal Cycling Protocol File Path：	D:\FTC-3000-WprkSpace\Protocol and qPCR data\Thermal Cycling Protocol Files\20140831mmxueguanmiRNA92a
Plate Setup File Path：	D:\FTC-3000-WprkSpace\Protocol and qPCR data\Plate Setup Files\20140831mmxueguanmiRNA92a
qPCR Data File Path：	D:\FTC-3000-WprkSpace\Protocol and qPCR data\qPCR Data Files\200201012138_20140831mmxueguanmiRNA92a
Drn Value
Well	Ct	Copies	PCR Eff	Drn1	Drn2	Drn3	Drn4	Drn5	Drn6	Drn7	Drn8	Drn9	Drn10	Drn11	Drn12	Drn13	Drn14	Drn15	Drn16	Drn17	Drn18	Drn19	Drn20	Drn21	Drn22	Drn23	Drn24	Drn25	Drn26	Drn27	Drn28	Drn29	Drn30	Drn31	Drn32	Drn33	Drn34	Drn35	Drn36	Drn37	Drn38	Drn39	Drn40
D6	19.363	-	1.6691	-0.0189	-0.0045	-0.0062	-0.0028	-0.0001	0.0006	0.0028	0.0017	0.0014	0.0017	-0.0005	-0.0026	-0.0018	-0.0033	-0.0024	0.0019	0.0033	0.0154	0.0358	0.075	0.1251	0.2011	0.281	0.3657	0.4348	0.4927	0.5297	0.554	0.5674	0.5826	0.5943	0.6053	0.612	0.6119	0.6043	0.6041	0.5976	0.5908	0.606	0.5897
D7	18.69	-	1.5925	-0.0123	-0.0037	-0.0045	-0.0005	-0.0025	-0.0017	0.002	-0.0001	0.0009	0.0032	0.004	-0.0011	-0.0003	-0.0041	-0.0025	0.0023	0.0142	0.0305	0.0588	0.1026	0.1634	0.2406	0.3269	0.4199	0.502	0.5711	0.618	0.6478	0.6632	0.6709	0.6754	0.6849	0.691	0.6987	0.7065	0.7052	0.7018	0.7066	0.697	0.7099
D8	19.0505	-	1.6926	0.0014	0.0045	0.0012	0.0007	0.0001	-0.0001	-0.0026	-0.0021	0.0003	0.0017	0.0022	0.0024	0.0014	-0.0006	-0.0033	0.0017	0.0072	0.0214	0.0475	0.0968	0.1638	0.2561	0.356	0.4601	0.551	0.6255	0.6777	0.7085	0.7278	0.738	0.7437	0.7463	0.7469	0.7408	0.7381	0.7357	0.7317	0.7363	0.7426	0.7421
D9	18.6075	-	1.6409	-0.0153	-0.0068	-0.0077	-0.0023	-0.0005	0.0003	0.0002	0.0023	0.001	0.0015	0.0002	0.001	-0.0036	-0.0045	-0.0001	0.0052	0.0123	0.0306	0.0626	0.1091	0.1791	0.2663	0.3592	0.451	0.5359	0.6017	0.6505	0.6813	0.6995	0.7098	0.7133	0.7186	0.7265	0.7255	0.725	0.7261	0.7185	0.7135	0.7125	0.709
D10	19.363		1.6692	-0.0186	-0.0045	-0.0062	-0.0028	-0.0001	0.0006	0.0029	0.0027	0.0014	0.0017	-0.0005	-0.0026	-0.0014	-0.0033	-0.0024	0.0019	0.0033	0.0154	0.0358	0.075	0.1251	0.2011	0.281	0.3657	0.4348	0.4927	0.5297	0.554	0.5674	0.5826	0.5943	0.6053	0.612	0.6119	0.6049	0.6041	0.5976	0.5908	0.606	0.5897
D11	16.6329	-	1.6367	-0.0034	0.0065	0.0028	0.0009	0.0008	0.0034	-0.001	-0.0039	-0.0023	-0.0004	-0.0015	0.0007	0.0033	0.0077	0.0142	0.0308	0.0611	0.1138	0.1862	0.2716	0.3686	0.4584	0.5292	0.5792	0.6103	0.6247	0.6328	0.6386	0.643	0.6498	0.6464	0.6469	0.6413	0.6342	0.6251	0.6212	0.6114	0.6072	0.6056	0.6015
D12	16.1857	-	1.6664	-0.0089	-0.0089	-0.0077	-0.0006	-0.0027	0.0001	0.0027	0.003	0.0001	-0.0005	-0.0022	-0.0008	-0.001	0.0067	0.0205	0.0432	0.0799	0.1331	0.2058	0.2997	0.3981	0.4872	0.5659	0.6269	0.6611	0.6845	0.6957	0.7053	0.7102	0.7104	0.7108	0.7165	0.7196	0.7166	0.7241	0.7248	0.7205	0.7197	0.7083	0.712
E6	16.4753	-	1.7639	-0.0082	-0.0019	-0.0033	-0.0014	-0.0016	0	0.0002	-0.0007	0.0006	0.0044	0.0027	0.0004	0	-0.0023	-0.0028	0.0004	0.0061	0.0167	0.0394	0.0738	0.1302	0.2106	0.3099	0.4103	0.5066	0.5855	0.64	0.6688	0.6955	0.7077	0.7195	0.7274	0.7331	0.7343	0.7344	0.7307	0.7314	0.7333	0.7304	0.7337
E7	16.279	-	1.6112	-0.0103	-0.009	-0.0092	-0.0039	-0.0007	0.0037	0.0051	0.0038	0	-0.0025	-0.006	-0.003	-0.0013	0.0003	0.0023	0.0023	0.0063	0.0127	0.0284	0.061	0.1174	0.1891	0.2805	0.3755	0.4616	0.5289	0.5776	0.6071	0.6265	0.6367	0.6404	0.6415	0.6406	0.6378	0.6381	0.6392	0.6451	0.647	0.6502	0.652
E8	16.313	-	1.7394	-0.0317	-0.0127	-0.0142	-0.0039	0.0014	0.0008	0.0036	0.001	-0.0016	-0.0021	0.002	-0.0008	0.0002	-0.0007	0.0009	0.0027	0.0121	0.0262	0.0561	0.1006	0.1749	0.2688	0.3836	0.4975	0.6068	0.6898	0.7501	0.7853	0.8138	0.8264	0.8385	0.8502	0.8546	0.8545	0.8608	0.8581	0.851	0.8535	0.8416	0.8452
E9	16.4141	-	1.675	-0.0293	-0.0154	-0.0164	-0.0086	-0.0015	0.0033	0.0059	0.0051	0.0036	-0.0004	-0.003	-0.0026	-0.001	-0.0008	0.0026	0.0053	0.0134	0.0282	0.0574	0.1018	0.1706	0.258	0.3618	0.4753	0.5783	0.6638	0.7245	0.7656	0.7865	0.7981	0.804	0.8137	0.816	0.8173	0.8223	0.8235	0.8222	0.8204	0.8197	0.8168
E10	16.7692		1.6217	-0.0297	-0.0167	-0.0151	-0.0093	0.0012	0.0047	0.0026	0.0045	0.0032	-0.0004	-0.0033	-0.0036	-0.0062	-0.003	0.0063	0.0291	0.0639	0.1104	0.179	0.2595	0.3553	0.4489	0.5247	0.58	0.6234	0.6393	0.6492	0.6609	0.6707	0.6784	0.6867	0.6926	0.7038	0.703	0.6985	0.6913	0.6847	0.6734	0.6686	0.6711
E11	13.1618	-	1.7138	-0.0047	-0.0013	-0.0011	0.0009	0.0011	0	-0.0007	-0.0008	0.0007	0.0042	0.0117	0.0255	0.0435	0.0836	0.1432	0.2277	0.3196	0.4168	0.4971	0.5599	0.5992	0.625	0.6392	0.6506	0.6556	0.6531	0.6486	0.6388	0.6322	0.6229	0.6207	0.6198	0.6193	0.6147	0.6146	0.607	0.6014	0.5937	0.5856	0.5827
E12	13.3616	-	1.8728	0.004	0.0038	0.0008	0.0007	-0.0015	0.001	0	-0.0004	0.0003	0	0.0024	0.0155	0.0356	0.0755	0.1414	0.2289	0.3241	0.4189	0.5058	0.566	0.6071	0.6327	0.6456	0.6472	0.6466	0.6399	0.634	0.6305	0.6291	0.6263	0.6218	0.6146	0.6052	0.5997	0.5915	0.5798	0.5747	0.5685	0.5532	0.5602
F6	19.1814	-	1.726	0.0038	-0.0005	0.001	0.0009	-0.0011	-0.0005	-0.0004	-0.0006	0.0002	0.0021	-0.0009	0.0013	0.0003	-0.0004	-0.0009	0.0051	0.0091	0.021	0.0436	0.0788	0.136	0.2171	0.3098	0.4106	0.5077	0.5912	0.6442	0.6767	0.6976	0.7086	0.7108	0.7164	0.721	0.7185	0.7184	0.717	0.7104	0.71	0.7064	0.7003
F7	19.7057	-	1.6348	-0.0053	-0.0101	-0.0057	-0.0057	-0.0008	0.0032	0.0036	0.001	0.0014	-0.0002	0.0008	0.0002	0.0001	-0.0019	-0.0027	-0.0011	0.0022	0.013	0.0279	0.0592	0.1135	0.1855	0.2662	0.3565	0.4366	0.4987	0.5449	0.5717	0.5906	0.5998	0.6014	0.6018	0.6055	0.6044	0.6075	0.6061	0.6077	0.6096	0.6038	0.6122
F8	19.2507	-	1.7709	-0.0139	-0.0046	-0.0066	-0.0048	-0.0037	-0.0016	0.0036	0.003	0.006	0.0048	0.0018	-0.0012	-0.0026	-0.0055	-0.0036	0.0004	0.0056	0.0139	0.0398	0.0804	0.1424	0.2227	0.3238	0.4201	0.5057	0.5792	0.6335	0.6661	0.6843	0.6976	0.7038	0.7038	0.7054	0.7079	0.7123	0.7107	0.7142	0.7156	0.7156	0.7198
F9	19.5291	-	1.6119	-0.0182	-0.0142	-0.0117	-0.0077	-0.0032	0.0029	0.0035	0.0029	0.004	0.0041	0.0013	-0.0013	-0.0003	-0.0023	-0.0038	-0.0011	0.0063	0.0142	0.0309	0.067	0.126	0.2031	0.2976	0.3948	0.4838	0.5537	0.6036	0.6351	0.6554	0.6661	0.6734	0.6803	0.6847	0.6891	0.6906	0.6893	0.686	0.6828	0.679	0.6793
F10	19.8702		1.7966	-0.0025	-0.004	-0.0037	-0.0038	-0.0036	0.0006	-0.0002	0.0022	0.0029	0.0041	0.0047	0.0025	-0.0021	-0.0019	-0.0058	-0.0058	0.0038	0.0153	0.033	0.068	0.1225	0.1939	0.2846	0.3823	0.4758	0.55	0.607	0.6434	0.6645	0.672	0.6775	0.6815	0.6786	0.6817	0.6902	0.6964	0.6935	0.6944	0.6941	0.6764
F11	14.213	-	1.6879	-0.0077	-0.0006	-0.0039	-0.0005	0.0008	-0.001	-0.0005	0.0023	0.0002	-0.0012	0.0042	0.0093	0.019	0.0414	0.0818	0.1381	0.2159	0.3034	0.3969	0.4766	0.5404	0.583	0.6069	0.6168	0.6223	0.6268	0.6267	0.6219	0.6191	0.618	0.6159	0.6117	0.612	0.6112	0.6096	0.6036	0.5996	0.5922	0.5911	0.5743
F12	14.0253	-	1.7288	0.0013	0.0069	0.0011	0.001	-0.0013	-0.0019	-0.0008	0.0006	0.0012	0.0035	0.0077	0.0114	0.0242	0.0489	0.0939	0.1623	0.2493	0.3458	0.443	0.5286	0.594	0.633	0.6587	0.6764	0.6844	0.6869	0.6909	0.6881	0.6823	0.6717	0.6612	0.6498	0.6425	0.6396	0.6397	0.6379	0.6315	0.6265	0.6118	0.6021
G6	22.4234	-	1.5316	-0.0216	-0.0129	-0.0118	-0.0045	-0.0016	0.0021	0.0064	0.0035	0.0021	0.0011	-0.0001	-0.0035	-0.0019	-0.0023	-0.0049	-0.0045	-0.002	0.0025	0.0078	0.029	0.0523	0.0893	0.1367	0.1981	0.2577	0.3266	0.3818	0.4225	0.452	0.4744	0.4839	0.4903	0.5006	0.5109	0.5132	0.5183	0.5235	0.5247	0.5294	0.5257
G7	22.7911	-	1.637	-0.0303	-0.0247	-0.0211	-0.0136	-0.0065	0.0041	0.0091	0.0075	0.0066	0.0052	-0.0011	-0.0008	-0.0014	-0.0039	-0.0052	-0.006	-0.0065	-0.0019	0.0104	0.0306	0.063	0.114	0.1867	0.2807	0.3753	0.4709	0.5569	0.6173	0.6527	0.683	0.7017	0.7104	0.7156	0.7226	0.7287	0.7243	0.7179	0.7264	0.7019	0.7228
G8	22.5479	-	1.6595	-0.012	-0.0027	-0.0085	-0.0029	-0.0019	-0.0002	0.0039	0.0045	0.0033	0.0002	-0.0013	-0.0037	-0.0027	-0.0006	-0.0008	-0.0011	0.0014	0.002	0.009	0.0251	0.0526	0.0901	0.1495	0.2214	0.2986	0.3722	0.434	0.4795	0.5126	0.5296	0.5404	0.554	0.5641	0.5657	0.575	0.5818	0.58	0.5777	0.5778	0.5687
G9	22.1917	-	1.6701	-0.014	-0.0099	-0.012	-0.0096	-0.0051	-0.0018	0.0041	0.0054	0.0069	0.0066	0.0054	-0.001	0.0004	-0.0017	-0.002	-0.0046	-0.0029	0.0001	0.0063	0.0204	0.0426	0.0768	0.1282	0.1968	0.2731	0.3574	0.4396	0.5054	0.5604	0.6032	0.6429	0.6779	0.7081	0.7394	0.7691	0.7927	0.8131	0.8389	0.8439	0.8677
G10	22.3177		1.6531	-0.0236	-0.0123	-0.0145	-0.0104	-0.004	0.0017	0.0048	0.0056	0.0067	0.0056	0.003	-0.0011	-0.0044	-0.0074	-0.0099	-0.0104	-0.0111	-0.0057	0	0.0083	0.0286	0.0627	0.1192	0.1971	0.2979	0.4043	0.502	0.5837	0.6505	0.6884	0.7167	0.7334	0.7457	0.7478	0.7522	0.7467	0.7456	0.745	0.7341	0.7459
G11	19.1764	-	1.7255	0.0065	-0.0025	0.0006	-0.0017	-0.0062	-0.0034	0.0008	0.0016	0.0027	0.0088	0.0066	0.002	-0.0011	-0.0011	-0.0051	-0.004	0.0056	0.0175	0.0431	0.082	0.1415	0.2102	0.2925	0.3693	0.436	0.491	0.5268	0.5458	0.5556	0.5657	0.5678	0.5699	0.5715	0.572	0.5728	0.5719	0.5719	0.5729	0.5753	0.5736
G12	18.9174	-	1.6128	-0.0002	-0.0029	-0.0019	-0.0052	-0.0024	-0.0018	0.0012	0.002	0.0069	0.0053	0.0028	0.0006	-0.0019	-0.0032	-0.0043	0.0051	0.0141	0.029	0.0519	0.0913	0.1472	0.2216	0.3109	0.4059	0.4926	0.5614	0.6163	0.6508	0.6702	0.6796	0.6901	0.6929	0.6964	0.6961	0.7048	0.7027	0.7062	0.7043	0.7101	0.7051
Notation:

## Sheet: Sheet2
19.363	16.6329	16.4093	2.9537	0	0	1	CON
18.69	16.1857	16.4093	2.2807	-0.673	0.673	1.59439
19.0505	16.4093	16.4093	2.6412	-0.3125	0.3125	1.24186
18.6075		16.4093	2.1982	-0.7555	0.7555	1.68822
19.363		16.4093	2.9537	0	0	1
16.4753	13.1618	13.2617	3.2136	0.259898	-0.259898	0.835147	HLP
16.279	13.3616	13.2617	3.0173	0.0636034	-0.0636034	0.956871
16.3131	13.2617	13.2617	3.0514	0.0976999	-0.0976999	0.934522
16.4141		13.2617	3.1524	0.1987	-0.1987	0.871335
16.7692		13.2617	3.50746	0.553757	-0.553757	0.681244
19.1814	14.213	14.1191	5.06225	2.10855	-2.10855	0.23188	HHcy
19.7057	14.0253	14.1191	5.58655	2.63285	-2.63285	0.161225
19.2507	14.1191	14.1191	5.13155	2.17785	-2.17785	0.221005
19.5291		14.1191	5.40995	2.45625	-2.45625	0.18222
19.8702		14.1191	5.75105	2.79735	-2.79735	0.143851
22.4234	19.1764	19.0469	3.37649	0.422787	-0.422787	0.745982	HHcy+FA+VB
22.7911	18.9174	19.0469	3.74425	0.790549	-0.790549	0.578124
22.5479	19.0469	19.0469	3.50103	0.547327	-0.547327	0.684287
22.1917		19.0469	3.14479	0.19109	-0.19109	0.875944
22.3177		19.0469	3.27076	0.317061	-0.317061	0.802704
