# Supplementary material for: Correction: Hyperhomocysteinemia in ApoE-/- Mice Leads to Overexpression of Enhancer of Zeste Homolog 2 via miR-92a Regulation
Source: PLoS One. 2020 Oct 12;15(10):e0240762. doi: 10.1371/journal.pone.0240762 (PMC7549832; doi:10.1371/journal.pone.0240762)
Supplement: S1 File — (ZIP) [file pone.0240762.s001.zip › SI Files Oct 2019/Fig 5/Fig 5B/miR-92a-1.xls]

## Sheet: Sheet1
		Real Time qPCR Data Analysis
Date：		01/01/2002 2:40 AM
Thermal Cycling Protocol File Path：	D:\FTC-3000-WprkSpace\Protocol and qPCR data\Thermal Cycling Protocol Files\20140920paomoxibaomiRNA92a
Plate Setup File Path：	D:\FTC-3000-WprkSpace\Protocol and qPCR data\Plate Setup Files\20140920paomoxibaomiRNA92a
qPCR Data File Path：	D:\FTC-3000-WprkSpace\Protocol and qPCR data\qPCR Data Files\200201010130_20140920paomoxibaomiRNA92a
Drn Value
Well	Ct	Copies	PCR Eff	Drn1	Drn2	Drn3	Drn4	Drn5	Drn6	Drn7	Drn8	Drn9	Drn10	Drn11	Drn12	Drn13	Drn14	Drn15	Drn16	Drn17	Drn18	Drn19	Drn20	Drn21	Drn22	Drn23	Drn24	Drn25	Drn26	Drn27	Drn28	Drn29	Drn30	Drn31	Drn32	Drn33	Drn34	Drn35	Drn36	Drn37	Drn38	Drn39	Drn40
C6	15.1785	-	1.7813	-0.0048	0.0064	-0.0021	-0.0013	-0.0005	0.0005	0.0011	0.0014	0.0004	0.0007	-0.0022	-0.0006	0.0051	0.0181	0.0423	0.0855	0.1523	0.2421	0.3445	0.4461	0.5361	0.6026	0.6508	0.6818	0.6957	0.7102	0.7156	0.7202	0.7213	0.7271	0.7283	0.7345	0.7305	0.7292	0.7272	0.7215	0.7173	0.7139	0.7158	0.7068
C7	15.2635	-	1.6633	-0.013	-0.0085	-0.0082	-0.0043	-0.0012	0.003	0.0045	0.0035	0.0011	-0.003	-0.0061	-0.0008	0.0033	0.0158	0.0402	0.0774	0.1288	0.2052	0.286	0.3655	0.4338	0.4893	0.5205	0.541	0.5534	0.5635	0.5622	0.561	0.5653	0.5627	0.5596	0.5632	0.5665	0.564	0.5693	0.5727	0.57	0.5716	0.5664	0.5652
C8	15.0801	-	1.7769	-0.0114	0.005	-0.0038	0.0025	0.0016	0.0008	0.0007	0.0005	-0.0022	-0.0011	-0.0028	-0.001	0.0045	0.0186	0.0463	0.0928	0.1649	0.2582	0.3648	0.4681	0.5551	0.6205	0.6667	0.6942	0.7074	0.7219	0.7298	0.7309	0.727	0.7285	0.7274	0.7297	0.7323	0.7308	0.7256	0.7173	0.7071	0.6991	0.6903	0.6961
C9	15.4587	-	1.5624	0.0003	0.0024	-0.0034	0	-0.0033	0	0.0019	0.0038	-0.0001	0.001	-0.0033	-0.0015	0.0018	0.0109	0.0283	0.0632	0.1053	0.1645	0.2349	0.3031	0.3579	0.405	0.4379	0.458	0.4714	0.4836	0.4881	0.4903	0.4892	0.4871	0.4833	0.4796	0.4772	0.4744	0.4737	0.472	0.4739	0.4728	0.4718	0.4725
C10	17.75	-	1.6128	-0.0213	-0.012	-0.0101	-0.0057	-0.0011	0.0037	0.0048	0.0016	0.0001	0.0007	-0.0014	-0.0028	-0.0015	0.0021	0.0064	0.0124	0.0298	0.0567	0.0999	0.1612	0.2376	0.3155	0.3892	0.445	0.4861	0.5101	0.5239	0.5341	0.5421	0.5442	0.55	0.5538	0.5549	0.5612	0.5663	0.5637	0.5632	0.5586	0.5533	0.5469
C11	17.4895	-	1.6864	-0.0229	-0.0116	-0.0138	-0.006	-0.0012	0.0027	0.0023	0.0053	0.0026	0.0003	-0.0015	-0.0011	-0.0045	-0.0011	0.0022	0.0132	0.0324	0.0684	0.1153	0.1911	0.2768	0.3673	0.4467	0.5198	0.5678	0.6061	0.6318	0.6541	0.6704	0.6849	0.6923	0.6967	0.7025	0.7032	0.703	0.7045	0.7059	0.7041	0.7088	0.704
D6	15.0906	-	1.6978	-0.0006	0.0024	0.004	0.0062	0.0044	-0.0015	-0.0042	-0.0047	-0.0081	-0.0052	0.0037	0.0095	0.0124	0.0239	0.0467	0.0828	0.1406	0.2173	0.3087	0.3993	0.478	0.543	0.5867	0.6161	0.6339	0.6525	0.6594	0.6678	0.6662	0.6682	0.6577	0.6565	0.651	0.6481	0.6469	0.6503	0.6499	0.647	0.6543	0.6408
D7	15.5173	-	1.651	-0.0128	-0.0059	-0.0087	-0.0057	-0.0015	0.0013	0.0055	0.0045	0.0008	-0.0002	-0.0001	-0.0048	-0.002	0.0069	0.0299	0.0687	0.1323	0.2185	0.3216	0.4199	0.5091	0.575	0.6256	0.6516	0.67	0.677	0.6864	0.6858	0.6877	0.6828	0.6802	0.6799	0.6763	0.6746	0.6751	0.6728	0.6708	0.6717	0.6652	0.6709
D8	15.2382	-	1.7847	-0.0043	-0.0022	-0.0027	-0.0008	0.0005	0.0039	0.0038	-0.0013	-0.0034	-0.0054	-0.0048	-0.0024	0.0054	0.019	0.0399	0.0822	0.1467	0.226	0.3234	0.4231	0.5129	0.58	0.6352	0.6661	0.6905	0.7001	0.7085	0.7099	0.7151	0.7125	0.7121	0.7116	0.7107	0.7046	0.6951	0.6878	0.6783	0.6675	0.6645	0.654
D9	15.2388	-	1.7645	-0.0046	0.0067	-0.003	0.0025	0.0019	0.0006	-0.0017	-0.0002	-0.0057	-0.0063	-0.0086	-0.0046	0.0024	0.0165	0.0395	0.0835	0.1473	0.2324	0.3327	0.4407	0.5392	0.6128	0.6722	0.7074	0.7272	0.7385	0.7489	0.7419	0.7388	0.7388	0.7371	0.7308	0.7337	0.732	0.728	0.7244	0.7266	0.7211	0.7298	0.715
D10	18.1785	-	1.788	-0.0184	-0.0107	-0.0125	-0.006	-0.0033	0.0047	0.0034	0.0044	0.002	0.0024	-0.0024	-0.0052	-0.0062	-0.007	-0.0047	0.0001	0.016	0.0424	0.0848	0.1516	0.234	0.3347	0.431	0.5123	0.5686	0.6116	0.6322	0.643	0.6523	0.6629	0.667	0.666	0.6681	0.6698	0.6672	0.6673	0.6663	0.6659	0.6621	0.6642
D11	17.491	-	1.8218	-0.0137	-0.0117	-0.0071	-0.0036	-0.003	0.0014	0.0047	0.0022	0.001	0.0009	0.0009	-0.0022	-0.0018	-0.0006	0.0076	0.0188	0.0346	0.0659	0.1201	0.1968	0.2964	0.408	0.5134	0.6025	0.6719	0.7208	0.7582	0.7828	0.8025	0.8137	0.8161	0.8161	0.8125	0.8131	0.8117	0.8147	0.8125	0.8166	0.819	0.8118
E6	15.9064	-	1.6619	-0.0021	0.0016	-0.0011	-0.0003	-0.0008	0.0001	0.001	0	0.0015	0	-0.0014	-0.0022	0.0008	0.0071	0.0251	0.0526	0.1002	0.1666	0.2529	0.3533	0.45	0.5353	0.6072	0.6518	0.6768	0.6958	0.7087	0.7118	0.7162	0.7152	0.717	0.716	0.7176	0.7181	0.719	0.7136	0.7072	0.6977	0.6917	0.6846
E7	16.4531	-	1.7862	-0.0194	-0.0084	-0.0106	-0.0057	-0.0017	0.0021	0.0044	0.0052	0.0007	0	-0.001	-0.0042	-0.0028	0.0032	0.0135	0.0338	0.0696	0.1243	0.2018	0.2894	0.3747	0.4493	0.5112	0.5518	0.5785	0.5929	0.6034	0.6092	0.6106	0.6114	0.6107	0.6128	0.6124	0.6122	0.6081	0.6068	0.6054	0.6047	0.5989	0.6071
E8	15.7726	-	1.7033	-0.0168	-0.0109	-0.0115	-0.0062	-0.0025	0.002	0.0055	0.0052	0.0028	0.0005	-0.0029	-0.0045	-0.0031	0.0066	0.0247	0.0575	0.1152	0.1962	0.2983	0.4159	0.5321	0.6384	0.722	0.7801	0.8163	0.8352	0.848	0.8526	0.8542	0.8538	0.8567	0.8502	0.8529	0.8544	0.8561	0.8539	0.8531	0.8458	0.8384	0.8339
E9	15.8837	-	1.7665	-0.0101	0.0003	-0.0069	-0.0052	-0.0004	0.0019	0.0034	0.0028	0.0028	0.0005	-0.0038	-0.0026	0.0006	0.0081	0.0211	0.0538	0.1046	0.1847	0.289	0.4075	0.5191	0.6165	0.699	0.7493	0.7842	0.8081	0.8238	0.8268	0.8306	0.828	0.8283	0.8293	0.8272	0.8264	0.8207	0.8123	0.8041	0.7995	0.7916	0.7945
E10	17.2689	-	1.7373	-0.0181	-0.0056	-0.0102	-0.0047	-0.0019	0.002	0.0017	0.0034	0.0039	0.0028	-0.0026	-0.0031	-0.001	-0.0005	0.0069	0.0218	0.0424	0.0706	0.1226	0.1952	0.2852	0.3896	0.4935	0.5763	0.6409	0.6906	0.716	0.734	0.7478	0.756	0.7598	0.7578	0.7561	0.7573	0.756	0.7504	0.7481	0.7438	0.7367	0.7334
E11	17.9431	-	1.7268	-0.0127	-0.0125	-0.0142	-0.0095	-0.0062	0.0023	0.0046	0.0055	0.0077	0.0069	0.0015	-0.0008	-0.0027	-0.0094	-0.0088	0.004	0.0197	0.0518	0.1051	0.1815	0.2785	0.3911	0.501	0.5965	0.6742	0.7229	0.7518	0.7689	0.7826	0.7863	0.7888	0.7889	0.7911	0.7901	0.7883	0.7854	0.7788	0.7747	0.7605	0.7606
F6	15.1689	-	1.5613	-0.0023	-0.0045	-0.001	-0.0025	0.0009	0.0019	0.0007	0.0005	-0.0006	-0.001	-0.0026	0.0056	0.0118	0.023	0.0443	0.078	0.1217	0.1859	0.2661	0.3507	0.4326	0.5019	0.5548	0.5881	0.6065	0.6182	0.6256	0.6258	0.6251	0.6283	0.6278	0.6264	0.6311	0.6324	0.6284	0.6254	0.6242	0.6216	0.6179	0.6241
F7	15.697	-	1.6337	-0.0057	0.0048	0.0009	0.0024	0.0021	0.0002	-0.0021	-0.0024	-0.0028	-0.0018	-0.0003	0.0022	0.0026	0.0126	0.0297	0.0588	0.1051	0.1717	0.2515	0.3391	0.4234	0.4964	0.5515	0.5865	0.6051	0.6162	0.6205	0.6231	0.6254	0.6299	0.6299	0.627	0.6252	0.6206	0.6131	0.6069	0.6034	0.5966	0.594	0.5859
F8	15.2958	-	1.8304	-0.0093	0.0141	0.0007	0.0039	0.0028	-0.0016	-0.0049	-0.002	-0.0017	-0.0025	0.002	0.0041	0.0081	0.0164	0.0388	0.0766	0.1402	0.2234	0.3258	0.4315	0.526	0.6068	0.6683	0.707	0.7296	0.7426	0.7466	0.7447	0.7443	0.7433	0.7432	0.7444	0.7407	0.7383	0.7341	0.728	0.7188	0.7153	0.71	0.7076
F9	15.6871	-	1.5929	-0.0079	0.0003	-0.0002	-0.0013	0.0002	0.002	0.0002	-0.0016	-0.0001	0.0018	-0.0013	0.0015	0.0044	0.0148	0.028	0.06	0.1092	0.1739	0.2542	0.3357	0.4164	0.4758	0.5262	0.5532	0.5766	0.5839	0.5945	0.595	0.5964	0.5958	0.5951	0.5907	0.588	0.5842	0.5799	0.575	0.572	0.5722	0.5681	0.5741
F10	16.4442	-	1.775	0.0008	0.0016	0.0006	-0.0023	0.0004	-0.0004	0.0003	0.0023	0.0027	-0.0005	-0.0001	-0.0024	-0.0027	0.0035	0.0131	0.0343	0.0696	0.1236	0.1954	0.2831	0.3714	0.4586	0.529	0.5805	0.6154	0.6356	0.6436	0.6453	0.6422	0.6404	0.6387	0.6367	0.6358	0.6382	0.6332	0.6309	0.6293	0.6256	0.6292	0.6195
F11	16.5539	-	1.6351	-0.0107	-0.0056	-0.0069	-0.0055	-0.0017	0.0024	0.0031	0.0032	0.0032	0.0035	-0.003	-0.0051	-0.0036	0.0012	0.0075	0.0287	0.0672	0.123	0.2011	0.2948	0.3957	0.4813	0.5486	0.5972	0.6263	0.639	0.6495	0.66	0.6636	0.6653	0.6648	0.661	0.6541	0.6482	0.6428	0.636	0.6297	0.6235	0.6137	0.6109
G2	15.4725	-	1.6354	-0.0122	0.0035	-0.0017	0.0009	0.0033	0.0014	-0.001	-0.0024	-0.002	-0.0045	-0.003	0.0014	0.0059	0.0133	0.0358	0.0658	0.1077	0.1691	0.2457	0.3254	0.3968	0.4624	0.5132	0.5447	0.5586	0.5705	0.5752	0.5722	0.575	0.5789	0.5827	0.5838	0.5901	0.5911	0.5912	0.5875	0.5865	0.5841	0.5759	0.5809
G3	15.6124	-	1.653	-0.0081	-0.0008	-0.0091	-0.0036	-0.0027	0.0009	0.0035	0.0057	0.0038	-0.0013	-0.0062	-0.0078	-0.0065	0.002	0.0287	0.0635	0.1143	0.1889	0.2739	0.3587	0.4455	0.5212	0.5781	0.6173	0.6401	0.6514	0.6594	0.6613	0.6651	0.6658	0.6661	0.6652	0.6655	0.6593	0.6578	0.6545	0.6501	0.646	0.6405	0.6471
G4	16.1119	-	1.6312	-0.0143	-0.0132	-0.0105	-0.0056	-0.0022	0.0033	0.0061	0.0036	0.0011	-0.0012	-0.0051	-0.0055	-0.0023	0.0033	0.0159	0.0455	0.0861	0.1404	0.21	0.2838	0.3486	0.403	0.4437	0.4681	0.4826	0.4883	0.4886	0.4888	0.4922	0.4944	0.4962	0.5012	0.504	0.4984	0.4928	0.4911	0.4898	0.4858	0.492	0.4888
G5	15.0784	-	1.645	-0.0164	-0.0205	-0.0064	-0.0036	0.0009	0.0018	0.0055	-0.0021	-0.0022	-0.0003	0.0055	0.01	0.0192	0.0286	0.0474	0.0803	0.132	0.2052	0.2931	0.3874	0.4707	0.5413	0.591	0.6299	0.6536	0.6735	0.6871	0.6995	0.7053	0.7113	0.7169	0.7195	0.7183	0.7255	0.7291	0.7279	0.73	0.7355	0.726	0.7351
G6	17.0838	-	1.7496	0.003	0.0064	0.0009	0.002	-0.0007	-0.0009	-0.0009	-0.0008	-0.0007	0.0015	0.0005	0.0005	-0.0005	-0.0006	0.0021	0.0197	0.046	0.0936	0.1637	0.2463	0.3268	0.4043	0.4648	0.5013	0.5265	0.5431	0.555	0.5605	0.5693	0.5708	0.572	0.569	0.568	0.5638	0.561	0.5523	0.549	0.5469	0.538	0.5456
G7	16.3699	-	1.7446	-0.0083	-0.0031	-0.0069	-0.0027	0.0004	0.0001	0.0012	0.0031	0.0004	-0.0001	-0.0012	-0.0011	0.0003	0.005	0.0126	0.036	0.0738	0.1288	0.2099	0.3056	0.4053	0.4992	0.5792	0.6356	0.6794	0.708	0.7314	0.7449	0.7549	0.7563	0.755	0.7465	0.7401	0.7363	0.7347	0.7305	0.727	0.7266	0.7158	0.7146
H6	16.4179	-	1.8451	-0.0263	-0.0107	-0.0142	-0.0039	0.0011	-0.0001	0.0021	0.0036	-0.001	0.0011	-0.0004	-0.0026	-0.0034	-0.0017	0.0063	0.0322	0.0748	0.138	0.2346	0.3445	0.4566	0.5605	0.6453	0.7036	0.7364	0.7562	0.7656	0.7706	0.7698	0.7683	0.7651	0.7648	0.7618	0.7566	0.7524	0.7441	0.734	0.7229	0.713	0.704
H7	16.1351	-	1.7711	-0.0064	-0.0019	-0.0028	-0.0026	-0.0016	0.0021	0.003	0.0004	0.0008	0.0023	-0.0044	-0.0036	0.001	0.0058	0.0169	0.0444	0.0858	0.1519	0.2404	0.3465	0.4569	0.5608	0.6428	0.7076	0.7445	0.7634	0.771	0.7751	0.7733	0.7728	0.7752	0.776	0.7735	0.77	0.7704	0.7637	0.7584	0.7524	0.7465	0.7399
H8	16.3176	-	1.8531	-0.0018	-0.0012	-0.0008	-0.0023	0.0013	0.0012	-0.0003	0	0.0015	0.0003	-0.0009	-0.0007	0.0002	0.0022	0.0103	0.0357	0.0807	0.1496	0.2413	0.3555	0.4659	0.5627	0.637	0.6869	0.7172	0.739	0.7526	0.7603	0.7673	0.7709	0.7705	0.77	0.778	0.7772	0.776	0.7742	0.77	0.757	0.7595	0.7405
H9	16.499	-	1.9122	-0.0026	-0.0004	-0.0046	-0.0042	-0.0038	0.001	0.0033	0.0048	0.0049	0.0026	-0.0016	-0.0071	-0.0099	-0.0082	0.0058	0.0286	0.0715	0.1367	0.2273	0.3303	0.4392	0.5383	0.6185	0.6684	0.7022	0.7176	0.7232	0.728	0.7301	0.7267	0.7214	0.7153	0.7063	0.6996	0.6921	0.6862	0.6794	0.6731	0.6637	0.6566
H10	18.5906	-	1.6849	-0.0124	-0.0085	-0.0076	-0.0045	-0.0013	0.0027	0.0016	0.0043	0.0029	-0.0002	-0.0015	-0.0009	-0.0054	-0.0014	0.0037	0.0074	0.0154	0.0341	0.061	0.1065	0.1795	0.2745	0.3776	0.4805	0.5704	0.6354	0.6738	0.6954	0.7037	0.7112	0.715	0.7237	0.7293	0.7326	0.7353	0.736	0.7351	0.7346	0.7382	0.7389
Notation:

## Sheet: Sheet2
15.1785	17.75	-2.44125	0	0	1	CON
15.2635	17.4895	-2.35625	0.085	-0.085	0.942785
15.0801	17.6197	-2.53965	-0.0984	0.0984	1.07059
15.4587		-2.16105	0.280204	-0.280204	0.823475
15.0906	18.1785	-2.74415	-0.3029	0.3029	1.23362
15.5173	17.491	-2.31745	0.1238	-0.1238	0.917767
15.2382	17.8347	-2.59655	-0.1553	0.1553	1.11365
15.2388		-2.59595	-0.1547	0.1547	1.11319
15.9064	17.2689	-1.6996	0.74165	-0.74165	0.598055
16.4531	17.9431	-1.1529	1.28835	-1.28835	0.409419
15.7726	17.606	-1.8334	0.60785	-0.60785	0.656174
15.8837		-1.7223	0.71895	-0.71895	0.607539
15.1689	16.4442	-1.33015	1.1111	-1.1111	0.462941
15.697	16.5539	-0.80205	1.6392	-1.6392	0.321034
15.2958	16.499	-1.20325	1.238	-1.238	0.42396
15.6871		-0.81195	1.6293	-1.6293	0.323245
15.4725	17.0838	-1.25435	1.1869	-1.1869	0.439246	Hcy
15.6124	16.3699	-1.11445	1.3268	-1.3268	0.398651
16.1119	16.7268	-0.61495	1.8263	-1.8263	0.281987
15.0784		-1.64845	0.7928	-0.7928	0.577223
16.4179	18.5906	-2.1727	0.26855	-0.26855	0.830153	Hcy+FA+VB
16.1351		-2.4555	-0.01425	0.01425	1.00993
16.3176		-2.273	0.16825	-0.16825	0.889922
16.499		-2.0916	0.34965	-0.34965	0.784774
