# Supplementary material for: Correction: Hyperhomocysteinemia in ApoE-/- Mice Leads to Overexpression of Enhancer of Zeste Homolog 2 via miR-92a Regulation
Source: PLoS One. 2020 Oct 12;15(10):e0240762. doi: 10.1371/journal.pone.0240762 (PMC7549832; doi:10.1371/journal.pone.0240762)
Supplement: S1 File — (ZIP) [file pone.0240762.s001.zip › SI Files Oct 2019/Fig 5/Fig 5B/miR-92a-2.xls]

## Sheet: Sheet1
		Real Time qPCR Data Analysis
Date：		01/01/2002 3:55 AM
Thermal Cycling Protocol File Path：	D:\FTC-3000-WprkSpace\Protocol and qPCR data\Thermal Cycling Protocol Files\20140924paomoxxibaomiRNA92a
Plate Setup File Path：	D:\FTC-3000-WprkSpace\Protocol and qPCR data\Plate Setup Files\20140924paomoxibaomiRNA92a
qPCR Data File Path：	D:\FTC-3000-WprkSpace\Protocol and qPCR data\qPCR Data Files\200201010137_20140924paomoxibaomiRNA92a
Drn Value
Well	Ct	Copies	PCR Eff	Drn1	Drn2	Drn3	Drn4	Drn5	Drn6	Drn7	Drn8	Drn9	Drn10	Drn11	Drn12	Drn13	Drn14	Drn15	Drn16	Drn17	Drn18	Drn19	Drn20	Drn21	Drn22	Drn23	Drn24	Drn25	Drn26	Drn27	Drn28	Drn29	Drn30	Drn31	Drn32	Drn33	Drn34	Drn35	Drn36	Drn37	Drn38	Drn39	Drn40
C6	14.7449	-	1.6016	0.0034	0.0057	0.0059	0.0025	0.0012	-0.0007	-0.0022	-0.0048	-0.0001	0.0018	0.0022	0.0074	0.0172	0.0297	0.0569	0.0996	0.1595	0.2455	0.341	0.4388	0.5317	0.6126	0.6631	0.6981	0.7224	0.7408	0.7474	0.7558	0.7638	0.7698	0.7775	0.7799	0.783	0.7912	0.7943	0.796	0.7987	0.8012	0.8024	0.7927
C7	14.7813	-	1.5851	-0.0017	0.0116	0.0032	0.0034	0.0023	-0.0005	-0.0037	-0.0032	-0.0024	-0.0016	0.0005	0.0051	0.0156	0.0305	0.0555	0.0972	0.1541	0.234	0.324	0.4088	0.4884	0.5541	0.5982	0.6312	0.6578	0.6705	0.6814	0.686	0.6826	0.6888	0.6942	0.695	0.6991	0.7091	0.7067	0.7097	0.7159	0.7182	0.7255	0.7187
C8	14.5066	-	1.5953	-0.0083	0.0024	0.0023	0.0005	0.0025	-0.0003	-0.0042	-0.0018	0.0019	0.0014	0.0059	0.0135	0.0195	0.033	0.0666	0.115	0.1834	0.2748	0.3825	0.4822	0.5759	0.6524	0.7077	0.7444	0.7727	0.7856	0.793	0.7987	0.8056	0.8159	0.8271	0.8327	0.8366	0.8356	0.833	0.8327	0.839	0.8414	0.8518	0.8471
C9	14.6707	-	1.5888	0.013	0.0076	0.0051	0.0029	-0.0009	0.0001	-0.0017	-0.0025	-0.0007	0.0019	-0.0005	0.0014	0.0037	0.0101	0.0208	0.0494	0.0907	0.1441	0.2051	0.2702	0.326	0.3716	0.4059	0.4243	0.4343	0.4398	0.4436	0.4446	0.4449	0.4475	0.448	0.4459	0.4476	0.4523	0.4521	0.454	0.4571	0.4566	0.4577	0.4566
C10	17.2232	-	1.6424	-0.0021	-0.0032	-0.0017	-0.0028	-0.001	0.0005	0.003	0.0029	0.0021	0.0006	-0.0035	-0.0031	-0.0012	0.0025	0.0122	0.0244	0.0428	0.0751	0.1234	0.1831	0.2617	0.3432	0.4205	0.4828	0.5308	0.5587	0.5771	0.5842	0.595	0.602	0.6109	0.6167	0.6253	0.6292	0.6331	0.6354	0.6401	0.6456	0.6468	0.6562
C11	17.1144	-	1.7412	-0.001	-0.0001	-0.0019	-0.0016	-0.0014	0.0007	0	0.0008	0.0039	0.0018	-0.0009	-0.0023	-0.0004	-0.0005	0.009	0.0205	0.0458	0.0825	0.1436	0.2228	0.3219	0.4258	0.5181	0.5897	0.6446	0.6772	0.6971	0.7158	0.7312	0.739	0.747	0.7445	0.7415	0.7388	0.7371	0.7372	0.7436	0.7537	0.7519	0.7696
D6	14.974	-	1.7097	-0.0017	0.0039	0	-0.0016	-0.0006	0.0013	0.001	0.0002	0.0019	-0.0005	-0.0013	-0.0005	0.0106	0.0276	0.0506	0.0856	0.1463	0.2213	0.3069	0.3972	0.4789	0.5397	0.5852	0.6143	0.6338	0.6504	0.6595	0.6626	0.6718	0.6778	0.6798	0.6817	0.6934	0.6942	0.6968	0.702	0.7091	0.7054	0.7091	0.7026
D7	14.4851	-	1.7024	-0.0165	-0.0011	-0.0021	0.0014	0.0026	0.0009	-0.0038	-0.0038	-0.0018	0.0009	0.0037	0.0119	0.0206	0.0344	0.0666	0.1133	0.1824	0.2692	0.3717	0.4643	0.5496	0.6194	0.6713	0.702	0.7281	0.7474	0.7599	0.767	0.7722	0.7754	0.7868	0.7939	0.8012	0.8084	0.8143	0.8115	0.8125	0.8115	0.8176	0.8198
D8	14.6648	-	1.6347	-0.0081	-0.0003	-0.0037	0	0.0025	0.0038	0.0005	0	-0.0031	-0.0052	-0.004	0.0033	0.0129	0.0291	0.0605	0.1066	0.1743	0.2637	0.372	0.4695	0.5615	0.6332	0.6862	0.7148	0.7394	0.7539	0.7681	0.7747	0.7824	0.7901	0.7976	0.7953	0.7951	0.7973	0.7965	0.7969	0.8035	0.8096	0.8139	0.8131
D9	14.7225	-	1.6698	0.0016	0.0056	0.0042	0.0031	0.0016	-0.0032	-0.0027	-0.0023	0.0007	0.001	0.0018	0.005	0.0139	0.0279	0.0585	0.106	0.177	0.261	0.368	0.4718	0.5688	0.6418	0.6955	0.7258	0.7488	0.7589	0.7697	0.7773	0.78	0.7824	0.7874	0.7851	0.7895	0.7949	0.7958	0.8002	0.8091	0.8106	0.8196	0.8151
D10	17.5823	-	1.5893	-0.0009	0.0045	0.0001	0.0011	-0.0035	-0.0024	0.0005	0.0017	0.0013	0.0048	0.0022	-0.0011	-0.0046	-0.0008	0.0061	0.0153	0.0313	0.0634	0.1145	0.182	0.2725	0.3762	0.4722	0.5539	0.6174	0.6627	0.6892	0.7099	0.7213	0.7313	0.734	0.7367	0.7362	0.7348	0.7395	0.7449	0.7499	0.7584	0.7643	0.7668
D11	16.9196	-	1.6587	-0.0112	-0.0069	-0.0067	-0.0003	-0.0003	0.0028	-0.0013	-0.0003	-0.002	0.0006	0.0009	0.0039	0.0077	0.0096	0.0175	0.032	0.0516	0.0864	0.1434	0.2299	0.3293	0.4386	0.5539	0.6466	0.7123	0.7631	0.7913	0.8062	0.8144	0.8262	0.833	0.8359	0.8317	0.8428	0.8432	0.8472	0.8526	0.859	0.857	0.846
E6	15.2323	-	1.6971	-0.0177	-0.0071	-0.0057	-0.0006	-0.0001	0.002	-0.0001	-0.0018	-0.0003	0.001	-0.0001	0.0031	0.011	0.0201	0.0412	0.079	0.1341	0.2121	0.3072	0.4101	0.5048	0.5891	0.6473	0.6896	0.7202	0.7415	0.754	0.773	0.7861	0.7969	0.8073	0.817	0.8168	0.8203	0.8193	0.8223	0.8291	0.8365	0.844	0.8517
E7	15.437	-	1.7129	-0.015	-0.0069	-0.006	-0.0034	-0.0002	0.0021	0.0023	0.002	0.001	-0.0008	-0.0033	-0.001	0.0014	0.0113	0.035	0.0693	0.1187	0.1925	0.2813	0.3743	0.4637	0.5403	0.5993	0.6412	0.6645	0.6802	0.6916	0.6966	0.6969	0.7019	0.7109	0.7132	0.7216	0.7298	0.734	0.7347	0.7408	0.7417	0.742	0.7477
E8	15.1714	-	1.762	-0.0054	0	0.0001	-0.001	0.0005	0.0017	-0.001	-0.0007	0.0016	-0.001	-0.0016	0.0027	0.0068	0.0184	0.043	0.0837	0.1474	0.2395	0.354	0.4783	0.5952	0.7015	0.776	0.8247	0.855	0.8757	0.8832	0.892	0.8979	0.9058	0.913	0.9169	0.9186	0.9201	0.9252	0.9301	0.9355	0.9409	0.9516	0.944
E9	15.2953	-	1.7885	-0.0025	-0.0006	0.001	0.0024	0.0038	0.0031	-0.0016	-0.0038	-0.006	-0.0052	-0.005	0.0038	0.0084	0.0189	0.0388	0.0768	0.1373	0.2291	0.3363	0.4501	0.5636	0.6523	0.7154	0.7592	0.791	0.8067	0.8202	0.828	0.8349	0.8395	0.8422	0.845	0.8493	0.8518	0.8508	0.8535	0.8569	0.8542	0.864	0.854
E10	16.7727	-	1.6015	-0.0001	-0.0025	0.0006	-0.0031	-0.0018	0.0015	0.0002	0.0022	0.0044	0.001	-0.0003	-0.0017	-0.0019	-0.0006	0.0139	0.0269	0.0568	0.0965	0.1545	0.232	0.33	0.4308	0.5256	0.6062	0.664	0.6991	0.7192	0.7329	0.7418	0.7512	0.7596	0.7639	0.7718	0.7815	0.7849	0.7902	0.8005	0.8002	0.812	0.8063
E11	17.2273	-	1.7333	0.009	0.006	0.0032	0.0025	-0.0006	-0.0018	-0.0008	0.0006	-0.0011	0.0004	-0.0002	0.0004	0.0006	0.0062	0.01	0.0197	0.041	0.0808	0.14	0.2316	0.3388	0.4467	0.5509	0.6321	0.6883	0.7201	0.7454	0.7577	0.7686	0.7768	0.7911	0.7954	0.8006	0.8058	0.8068	0.805	0.8031	0.8054	0.7971	0.8047
F6	15.1924	-	1.7149	0.0127	0.0049	0.008	0.0019	-0.0001	-0.0001	-0.0017	-0.0029	0.0012	0.0008	0.0008	0.0044	0.0105	0.0222	0.0431	0.079	0.1356	0.2109	0.2939	0.3815	0.4571	0.518	0.5574	0.5847	0.6039	0.6163	0.6212	0.6309	0.6367	0.6418	0.6534	0.6566	0.6559	0.6579	0.659	0.6559	0.6662	0.6787	0.6801	0.704
F7	15.2767	-	1.7038	0.0039	0.0047	0.0023	0.0009	-0.0014	-0.0003	0.0021	-0.0006	0.0015	0	-0.0041	-0.0025	0.0043	0.0167	0.0394	0.0776	0.1323	0.2115	0.3044	0.3968	0.4835	0.5487	0.5944	0.6219	0.6399	0.6485	0.661	0.6694	0.6723	0.6785	0.6847	0.6809	0.6787	0.6814	0.6792	0.6769	0.6837	0.6848	0.6862	0.6898
F8	14.9726	-	1.6983	0.0082	0.0083	0.0045	0.003	-0.0019	0.0009	-0.0026	-0.0019	-0.0004	0.0029	0.0027	0.0059	0.012	0.0262	0.0507	0.0921	0.1564	0.2443	0.3436	0.4462	0.5395	0.6147	0.6658	0.6978	0.7175	0.7273	0.7318	0.7377	0.7392	0.7436	0.7483	0.7529	0.7539	0.7577	0.7608	0.7632	0.7634	0.7668	0.7629	0.7656
F9	15.2329	-	1.7738	0.0038	-0.002	0.0018	0.0002	-0.0006	0.0029	-0.0001	-0.0014	-0.0025	-0.0002	-0.0005	0.0023	0.0107	0.0204	0.0412	0.0789	0.14	0.2202	0.315	0.4098	0.4969	0.5621	0.603	0.6333	0.6483	0.6596	0.6661	0.6747	0.6761	0.6846	0.688	0.6942	0.6928	0.6946	0.6906	0.6934	0.6905	0.6929	0.7017	0.6909
F10	15.9281	-	1.7426	0.0061	-0.0034	-0.0009	-0.0016	-0.0015	0.0001	-0.0006	0.0033	0.0017	0.0028	-0.0004	-0.0007	-0.0029	0.0055	0.0202	0.0523	0.099	0.1725	0.2544	0.3453	0.4305	0.5066	0.5575	0.5924	0.6147	0.6274	0.634	0.6391	0.6473	0.6507	0.6595	0.6626	0.6615	0.6603	0.6586	0.6569	0.6608	0.6661	0.6714	0.6735
F11	15.8629	-	1.7326	0.0216	0.0094	0.0102	0.007	0.0005	-0.0031	-0.0018	-0.005	-0.0036	-0.0021	0.0032	0.0049	0.009	0.0112	0.0274	0.0536	0.102	0.1768	0.272	0.372	0.4693	0.5511	0.6062	0.6425	0.6646	0.6777	0.6909	0.7032	0.7128	0.7185	0.723	0.7209	0.7149	0.7093	0.7068	0.7095	0.7091	0.7121	0.7227	0.7131
G2	15.8172	-	1.6825	0.0087	0.0037	0.0057	0.0023	0.0009	0.0016	0.0002	-0.0027	-0.0035	-0.0031	-0.0026	0.0016	0.0053	0.0151	0.0306	0.0543	0.0912	0.1535	0.2218	0.2971	0.3673	0.4227	0.4621	0.4838	0.5025	0.5122	0.5234	0.5271	0.5355	0.5384	0.5416	0.5389	0.5424	0.5468	0.5483	0.5519	0.5587	0.562	0.5602	0.5622
G3	15.3628	-	1.6604	-0.0095	0.002	-0.001	0.0031	0.0004	-0.0039	-0.0008	-0.0012	-0.0001	0.0025	0.0001	0.0012	0.0027	0.0132	0.0351	0.0762	0.1266	0.2092	0.2985	0.3938	0.4802	0.5609	0.6129	0.6495	0.6737	0.6884	0.6974	0.7028	0.7069	0.7098	0.7147	0.7159	0.7163	0.715	0.7158	0.7154	0.7167	0.7184	0.7206	0.7235
G4	15.666	-	1.6157	-0.0048	-0.0017	-0.0022	-0.0005	-0.001	0.0011	0.0007	0.0004	0.0001	0.0004	-0.0015	0.0003	0.0036	0.0122	0.0307	0.0597	0.1013	0.1637	0.2359	0.3074	0.3761	0.4369	0.4788	0.5048	0.5249	0.5357	0.5422	0.5467	0.5542	0.5588	0.5637	0.5667	0.5656	0.5678	0.5683	0.5694	0.5689	0.5714	0.5666	0.5639
G5	15.5974	-	1.599	0.0212	0.0136	0.0104	0.0026	0.0003	-0.0014	-0.0049	0.0004	0.002	0.0016	-0.0004	-0.0001	0.0014	0.0121	0.0292	0.064	0.1118	0.1787	0.2571	0.3365	0.4109	0.4763	0.5222	0.5465	0.5614	0.5749	0.5844	0.5898	0.5951	0.6066	0.6078	0.6077	0.6062	0.6099	0.6087	0.6074	0.6094	0.6099	0.6122	0.6123
G6	16.2521	-	1.6355	-0.0085	-0.005	-0.0035	-0.0017	0.0002	0.0005	0.0011	0.0006	0.0008	0.0009	-0.0023	0.0002	0.0048	0.0096	0.0218	0.0417	0.0746	0.122	0.1834	0.2567	0.3301	0.3917	0.4384	0.4741	0.4941	0.5048	0.5154	0.5233	0.5255	0.5275	0.5344	0.5346	0.5349	0.5392	0.5394	0.5393	0.5429	0.5449	0.5489	0.5484
G7	15.5145	-	1.6747	-0.0075	0.0009	-0.0007	0.001	0.0017	0.0015	0	-0.0009	-0.0016	-0.0046	-0.0047	0.0011	0.0064	0.0154	0.0353	0.0639	0.1085	0.1817	0.274	0.3785	0.4792	0.5687	0.6404	0.69	0.7234	0.7453	0.7593	0.77	0.7785	0.7837	0.7891	0.7947	0.7935	0.7908	0.7907	0.7934	0.8017	0.8075	0.8209	0.8292
H6	16.415	-	1.8745	0.0071	0.0045	0.0043	0.0028	0.0015	-0.0003	-0.003	-0.0033	-0.0008	-0.0009	0.0025	0.0013	0.0009	-0.0005	0.0107	0.0313	0.0763	0.1431	0.2385	0.3417	0.4501	0.5451	0.6246	0.6741	0.7112	0.736	0.7499	0.7622	0.7737	0.7763	0.7855	0.7951	0.7972	0.8009	0.8041	0.7989	0.8014	0.8028	0.8053	0.8132
H7	15.4219	-	1.7034	-0.0036	-0.0041	-0.0008	0.0005	-0.0008	0.0007	0.0017	-0.0006	-0.0008	0.0013	0.0026	0.0053	0.0124	0.021	0.0378	0.0667	0.1135	0.1839	0.279	0.3917	0.5086	0.6089	0.692	0.7576	0.7992	0.827	0.8557	0.8746	0.884	0.8944	0.8998	0.8998	0.904	0.9071	0.907	0.9119	0.9178	0.9179	0.9286	0.9201
H8	15.9562	-	1.7219	-0.0092	-0.0029	-0.0023	-0.0018	0.0007	0.0001	0.0005	0.0009	0.0023	-0.001	-0.0017	-0.004	-0.0011	0.0064	0.0243	0.0512	0.0981	0.169	0.2623	0.3716	0.4858	0.5908	0.6775	0.7382	0.7806	0.8109	0.8267	0.8383	0.8468	0.8586	0.8675	0.8812	0.8909	0.9	0.9006	0.9064	0.9142	0.9139	0.934	0.9263
H9	15.9907	-	1.7029	-0.0098	-0.0021	-0.0034	-0.0017	0.0007	0.0004	0.0004	0.0015	0.0009	0	-0.0032	-0.001	0.0018	0.0079	0.0229	0.0503	0.0909	0.1547	0.2377	0.3365	0.4366	0.5246	0.5983	0.6511	0.6823	0.7037	0.7212	0.7287	0.7317	0.7437	0.7522	0.7543	0.7599	0.7715	0.7691	0.7672	0.7737	0.7758	0.7778	0.7823
H10	17.7422	-	1.5357	-0.0021	0.0005	0.0031	0.0004	0.0002	0.0015	-0.0025	-0.0019	0.0006	0.0038	-0.0027	0.0004	0.0003	0.0022	0.0076	0.0213	0.0322	0.0562	0.0903	0.1386	0.2099	0.2995	0.3965	0.4919	0.5724	0.6319	0.6764	0.7019	0.7152	0.7332	0.7469	0.7505	0.7569	0.7633	0.7657	0.7674	0.7733	0.7803	0.7823	0.7905
H11	17.8106	-	1.6141	0.0132	0.0116	0.0116	0.0088	0.0059	0.0026	0.0002	-0.0036	-0.0062	-0.007	-0.0083	-0.0085	-0.0065	0.0019	0.0069	0.0137	0.0296	0.0548	0.0887	0.1432	0.2263	0.3215	0.4212	0.5186	0.5973	0.6563	0.6983	0.727	0.7457	0.7641	0.7735	0.7782	0.7809	0.7794	0.7784	0.7786	0.7772	0.7758	0.78	0.7754
Notation:

## Sheet: Sheet2
14.7449	17.2232	-2.4239	0	0	1	CON
14.7813	17.1144	-2.3331	0.0908	-0.0908	0.939002
14.5066	17.1688	-2.6622	-0.2383	0.2383	1.1796
14.6707		-2.49812	-0.074219	0.074219	1.05279
14.974	17.5823	-2.27695	0.14695	-0.14695	0.903158
14.4851	16.9196	-2.76585	-0.34195	0.34195	1.26747
14.6648	17.2509	-2.58615	-0.16225	0.16225	1.11903
14.7225		-2.52845	-0.10455	0.10455	1.07516
15.2323	16.7727	-1.7677	0.6562	-0.6562	0.634547
15.437	17.2273	-1.563	0.8609	-0.8609	0.550609
15.1714	17	-1.8286	0.5953	-0.5953	0.661907
15.2953		-1.7047	0.7192	-0.7192	0.607434
15.1924	15.9281	-0.7031	1.7208	-1.7208	0.30338
15.2767	15.8629	-0.6188	1.8051	-1.8051	0.286161
14.9726	15.8955	-0.9229	1.501	-1.501	0.353308
15.2329		-0.6626	1.7613	-1.7613	0.294982
15.8172	16.2521	-0.0661	2.3578	-2.3578	0.195088	Hcy
15.3628	15.5145	-0.5205	1.9034	-1.9034	0.267313
15.666	15.8833	-0.2173	2.2066	-2.2066	0.216644
15.5974		-0.2859	2.138	-2.138	0.227195
16.415	17.7422	-1.3614	1.0625	-1.0625	0.478802	Hcy+FA+VB
15.4219	17.8106	-2.3545	0.0694	-0.0694	0.953034
15.9562	17.7764	-1.8202	0.6037	-0.6037	0.658064
15.9907		-1.7857	0.6382	-0.6382	0.642514
