# Supplementary material for: Correction: Hyperhomocysteinemia in ApoE-/- Mice Leads to Overexpression of Enhancer of Zeste Homolog 2 via miR-92a Regulation
Source: PLoS One. 2020 Oct 12;15(10):e0240762. doi: 10.1371/journal.pone.0240762 (PMC7549832; doi:10.1371/journal.pone.0240762)
Supplement: S1 File — (ZIP) [file pone.0240762.s001.zip › SI Files Oct 2019/Fig 5/Fig 5C/miRNA92a-1.xls]

## Sheet: Protocol&Plate
Experiment Information
Name	ml92a
Date	2015-04-14
Operator	BS
Location	D:\FTC-3000p\experiments\BS
Template
Tips
Protocol
Stage:Hold Cycles:1
Target	Hold(H:M:S)	Ramp Rate(C/s)	Touch Down	Multiple Temperature(C)	Singnal Acq.
37	1899-12-31 00:20:00
Stage:Cycles Cycles:1
Target	Hold(H:M:S)	Ramp Rate(C/s)	Touch Down	Multiple Temperature(C)	Singnal Acq.
94	1899-12-31 02:00:00
Stage:Cycles Cycles:45
Target	Hold(H:M:S)	Ramp Rate(C/s)	Touch Down	Multiple Temperature(C)	Singnal Acq.
94	1899-12-31 00:20:00
60	1899-12-31 00:30:00
72	1899-12-31 00:30:00				TRUE
Stage:Dissociation Cycles:1
Target	Hold(H:M:S)	Ramp Rate(C/s)	Touch Down	Multiple Temperature(C)	Singnal Acq.
94	1899-12-31 01:30:00
60	1899-12-31 03:00:00	0.1
94	1899-12-31 00:10:00				TRUE
Plate
Well	Reporter	Subset ID	Sample Name	Gene	Sample Type	Quantity
C4	SYBR GREEN	S I			Unknown Sample
C5	SYBR GREEN	S I			Unknown Sample
C6	SYBR GREEN	S I			Unknown Sample
C7	SYBR GREEN	S I			Unknown Sample
C8	SYBR GREEN	S I			Unknown Sample
C9	SYBR GREEN	S I			Unknown Sample
C10	SYBR GREEN	S I			Unknown Sample
C11	SYBR GREEN	S I			Unknown Sample
D4	SYBR GREEN	S I			Unknown Sample
D5	SYBR GREEN	S I			Unknown Sample
D6	SYBR GREEN	S I			Unknown Sample
D7	SYBR GREEN	S I			Unknown Sample
D8	SYBR GREEN	S I			Unknown Sample
D9	SYBR GREEN	S I			Unknown Sample
D10	SYBR GREEN	S I			Unknown Sample
D11	SYBR GREEN	S I			Unknown Sample
E4	SYBR GREEN	S I			Unknown Sample
E5	SYBR GREEN	S I			Unknown Sample
E6	SYBR GREEN	S I			Unknown Sample
E7	SYBR GREEN	S I			Unknown Sample
E8	SYBR GREEN	S I			Unknown Sample
E9	SYBR GREEN	S I			Unknown Sample
E10	SYBR GREEN	S I			Unknown Sample
E11	SYBR GREEN	S I			Unknown Sample
F4	SYBR GREEN	S I			Unknown Sample
F5	SYBR GREEN	S I			Unknown Sample
F6	SYBR GREEN	S I			Unknown Sample
F7	SYBR GREEN	S I			Unknown Sample
F8	SYBR GREEN	S I			Unknown Sample
F9	SYBR GREEN	S I			Unknown Sample
F10	SYBR GREEN	S I			Unknown Sample
F11	SYBR GREEN	S I			Unknown Sample

## Sheet: Data&Graph
Data
Well	Subset ID	Reporter	S_Name	S_Type	Ct	Mean Ct	StdDev Ct	Quantity	Gene
C4	S I	SYBR GREEN		Unknown Sample	13.1673	14.1187	3.2051	-
C5	S I	SYBR GREEN		Unknown Sample	13.2733	14.1187	3.2051	-
C6	S I	SYBR GREEN		Unknown Sample	13.321	14.1187	3.2051	-
C7	S I	SYBR GREEN		Unknown Sample	13.0087	14.1187	3.2051	-
C8	S I	SYBR GREEN		Unknown Sample	10.1869	14.1187	3.2051	-
C9	S I	SYBR GREEN		Unknown Sample	10.1463	14.1187	3.2051	-
C10	S I	SYBR GREEN		Unknown Sample	10.1721	14.1187	3.2051	-
C11	S I	SYBR GREEN		Unknown Sample	10.1953	14.1187	3.2051	-
D4	S I	SYBR GREEN		Unknown Sample	13.4626	14.1187	3.2051	-
D5	S I	SYBR GREEN		Unknown Sample	13.2147	14.1187	3.2051	-
D6	S I	SYBR GREEN		Unknown Sample	13.0634	14.1187	3.2051	-
D7	S I	SYBR GREEN		Unknown Sample	13.1048	14.1187	3.2051	-
D8	S I	SYBR GREEN		Unknown Sample	14.3259	14.1187	3.2051	-
D9	S I	SYBR GREEN		Unknown Sample	14.1303	14.1187	3.2051	-
D10	S I	SYBR GREEN		Unknown Sample	14.3493	14.1187	3.2051	-
D11	S I	SYBR GREEN		Unknown Sample	14.3605	14.1187	3.2051	-
E4	S I	SYBR GREEN		Unknown Sample	17.3148	14.1187	3.2051	-
E5	S I	SYBR GREEN		Unknown Sample	17.8874	14.1187	3.2051	-
E6	S I	SYBR GREEN		Unknown Sample	17.8644	14.1187	3.2051	-
E7	S I	SYBR GREEN		Unknown Sample	17.9823	14.1187	3.2051	-
E8	S I	SYBR GREEN		Unknown Sample	20.0363	14.1187	3.2051	-
E9	S I	SYBR GREEN		Unknown Sample	19.6438	14.1187	3.2051	-
E10	S I	SYBR GREEN		Unknown Sample	20.0582	14.1187	3.2051	-
E11	S I	SYBR GREEN		Unknown Sample	19.7797	14.1187	3.2051	-
F4	S I	SYBR GREEN		Unknown Sample	14.2135	14.1187	3.2051	-
F5	S I	SYBR GREEN		Unknown Sample	14.2524	14.1187	3.2051	-
F6	S I	SYBR GREEN		Unknown Sample	14.3523	14.1187	3.2051	-
F7	S I	SYBR GREEN		Unknown Sample	14.3119	14.1187	3.2051	-
F8	S I	SYBR GREEN		Unknown Sample	10.1443	14.1187	3.2051	-
F9	S I	SYBR GREEN		Unknown Sample	10.1572	14.1187	3.2051	-
F10	S I	SYBR GREEN		Unknown Sample	10.1346	14.1187	3.2051	-
F11	S I	SYBR GREEN		Unknown Sample	10.1832	14.1187	3.2051	-
Graph

## Sheet: Standard Cuver
13.1673	10.1869	2.9804	0	0	1	CON
13.2733	10.1463	3.127	0.1466	-0.1466	0.903377
13.321	10.1721	3.1489	0.1685	-0.1685	0.889767
13.0087	10.1953	2.8134	-0.167	0.167	1.12272
13.4626	14.3259	-0.8633	-3.8437	3.8437	14.3572	Ad-GFP
13.2147	14.1303	-0.9156	-3.896	3.896	14.8872
13.0634	14.3493	-1.2859	-4.2663	4.2663	19.2435
13.1048	14.3605	-1.2557	-4.2361	4.2361	18.8449
17.3148	20.0363	-2.7215	-5.7019	5.7019	52.0527	Ad-miR-92a
17.8874	19.6438	-1.7564	-4.7368	4.7368	26.6636
17.8644	20.0582	-2.1938	-5.1742	5.1742	36.1068
17.9823	19.7797	-1.7974	-4.7778	4.7778	27.4322
14.2135	10.1443	4.0692	1.0888	-1.0888	0.470152	Ad-miR-92a-siRNA
14.2524	10.1572	4.0952	1.1148	-1.1148	0.461755
14.3523	10.1346	4.2177	1.2373	-1.2373	0.424166
14.3119	10.1832	4.1287	1.1483	-1.1483	0.451157

## Sheet: Dissociation
Data
Well	Subset Id	Reporter	Sample Name	Gene	Tm1	Tm2
C4	S I	SYBR GREEN			79.6941	-
C5	S I	SYBR GREEN			79.4711	-
C6	S I	SYBR GREEN			79.4841	-
C7	S I	SYBR GREEN			79.4891	-
C8	S I	SYBR GREEN			79.6059	-
C9	S I	SYBR GREEN			79.5054	-
C10	S I	SYBR GREEN			79.5061	-
C11	S I	SYBR GREEN			79.7041	62.7041
D4	S I	SYBR GREEN			79.4143	-
D5	S I	SYBR GREEN			79.5044	-
D6	S I	SYBR GREEN			79.5198	-
D7	S I	SYBR GREEN			79.6139	-
D8	S I	SYBR GREEN			79.5058	-
D9	S I	SYBR GREEN			79.4211	-
D10	S I	SYBR GREEN			79.4399	-
D11	S I	SYBR GREEN			79.5298	-
E4	S I	SYBR GREEN			79.5699	-
E5	S I	SYBR GREEN			79.4108	-
E6	S I	SYBR GREEN			79.5006	-
E7	S I	SYBR GREEN			79.4759	-
E8	S I	SYBR GREEN			79.6029	-
E9	S I	SYBR GREEN			79.6564	-
E10	S I	SYBR GREEN			79.6247	-
E11	S I	SYBR GREEN			79.5636	-
F4	S I	SYBR GREEN			79.5017	-
F5	S I	SYBR GREEN			79.6812	-
F6	S I	SYBR GREEN			79.6183	-
F7	S I	SYBR GREEN			79.4239	-
F8	S I	SYBR GREEN			79.4719	-
F9	S I	SYBR GREEN			79.6193	-
F10	S I	SYBR GREEN			79.434	-
F11	S I	SYBR GREEN			79.6518	-
Rn Curve
-(di/dt) Curve

## Sheet: Delta Delta Ct
Subset Id	Control Group	Reference Gene
Table of Original Data
Well	Subset Id	Sample Name	Gene	Reporter	Ct
Table of RQ
Subset Id	Control	Delta Ct	Sample	Target Gene	Delta Ct	DD Ct	RQ
