# Supplementary material for: Correction: Hyperhomocysteinemia in ApoE-/- Mice Leads to Overexpression of Enhancer of Zeste Homolog 2 via miR-92a Regulation
Source: PLoS One. 2020 Oct 12;15(10):e0240762. doi: 10.1371/journal.pone.0240762 (PMC7549832; doi:10.1371/journal.pone.0240762)
Supplement: S1 File — (ZIP) [file pone.0240762.s001.zip › SI Files Oct 2019/Fig 5/Fig 5C/miRNA92a-2.xls]

## Sheet: Protocol&Plate
Experiment Information
Name	miR92A
Date	2015-05-01
Operator	BS
Location	D:\FTC-3000p\experiments\BS
Template
Tips
Protocol
Stage:Hold Cycles:1
Target	Hold(H:M:S)	Ramp Rate(C/s)	Touch Down	Multiple Temperature(C)	Singnal Acq.
94	1899-12-31 10:00:00
Stage:Cycles Cycles:40
Target	Hold(H:M:S)	Ramp Rate(C/s)	Touch Down	Multiple Temperature(C)	Singnal Acq.
94	1899-12-31 00:15:00
59	1899-12-31 00:20:00
72	1899-12-31 00:30:00				TRUE
Stage:Dissociation Cycles:1
Target	Hold(H:M:S)	Ramp Rate(C/s)	Touch Down	Multiple Temperature(C)	Singnal Acq.
94	1899-12-31 01:30:00
60	1899-12-31 03:00:00	0.1
94	1899-12-31 00:10:00				TRUE
Plate
Well	Reporter	Subset ID	Sample Name	Gene	Sample Type	Quantity
C3	SYBR GREEN	S I			Unknown Sample
C4	SYBR GREEN	S I			Unknown Sample
C5	SYBR GREEN	S I			Unknown Sample
C6	SYBR GREEN	S I			Unknown Sample
D3	SYBR GREEN	S I			Unknown Sample
D4	SYBR GREEN	S I			Unknown Sample
D5	SYBR GREEN	S I			Unknown Sample
D6	SYBR GREEN	S I			Unknown Sample
E3	SYBR GREEN	S I			Unknown Sample
E4	SYBR GREEN	S I			Unknown Sample
E5	SYBR GREEN	S I			Unknown Sample
E6	SYBR GREEN	S I			Unknown Sample

## Sheet: Data&Graph
Data
Well	Subset ID	Reporter	S_Name	S_Type	Ct	Mean Ct	StdDev Ct	Quantity	Gene
C3	S I	SYBR GREEN		Unknown Sample	27.5491	15.5625	0.2129	-
C4	S I	SYBR GREEN		Unknown Sample	27.0977	15.3014	0.1104	-
C5	S I	SYBR GREEN		Unknown Sample	24.5814	16.9829	0.0039	-
C6	S I	SYBR GREEN		Unknown Sample	23.7365	16.3014	0.0283	-
D3	S I	SYBR GREEN		Unknown Sample	15.5625	28.6816	0.2129	-
D4	S I	SYBR GREEN		Unknown Sample	15.3014	26.848	0.1104	-
D5	S I	SYBR GREEN		Unknown Sample	16.9829	23.2516	0.0039	-
D6	S I	SYBR GREEN		Unknown Sample	16.3014	22.4674	0.0283	-
E3	S I	SYBR GREEN		Unknown Sample	20.8137	14.1881	1.8797	-
E4	S I	SYBR GREEN		Unknown Sample	20.3261	13.5578	1.8797	-
E5	S I	SYBR GREEN		Unknown Sample	25.7611	13.191	1.8797	-
E6	S I	SYBR GREEN		Unknown Sample	25.6333	12.5578	1.8797	-
Graph

## Sheet: Standard Cuver
27.5491	15.5625	11.9866	0.226625	-0.226625	0.854632	CON
27.0977	15.3014	11.7963	0.0363358	-0.0363358	0.975128
24.5814	16.9829	7.59853	-4.16147	4.16147	17.8948	Ad-GFP
23.7365	16.3014	7.43515	-4.32485	4.32485	20.0406
		0			1
		0			1
		0			1
		0			1
		0			1
20.8137	14.1881	6.62561	-5.13439	5.13439	35.1242	Ad-miR-92a
20.3261	13.5578	6.76835	-4.99165	4.99165	31.8154
25.7611	13.191	12.5701	0.810093	-0.810093	0.570345	Ad-miR-92a-siRNA
25.6333	12.5578	13.0755	1.31551	-1.31551	0.401783

## Sheet: Dissociation
Data
Well	Subset Id	Reporter	Sample Name	Gene	Tm1	Tm2
C3	S I	SYBR GREEN			84.8319	-
C4	S I	SYBR GREEN			84.8152	-
C5	S I	SYBR GREEN			84.8272	-
C6	S I	SYBR GREEN			84.7762	-
D3	S I	SYBR GREEN			84.8566	-
D4	S I	SYBR GREEN			84.7646	-
D5	S I	SYBR GREEN			84.7378	-
D6	S I	SYBR GREEN			84.8029	-
E3	S I	SYBR GREEN			84.8878	-
E4	S I	SYBR GREEN			84.867	-
E5	S I	SYBR GREEN			84.9071	-
E6	S I	SYBR GREEN			84.9905	-
Rn Curve
-(di/dt) Curve

## Sheet: Delta Delta Ct
Subset Id	Control Group	Reference Gene
Table of Original Data
Well	Subset Id	Sample Name	Gene	Reporter	Ct
Table of RQ
Subset Id	Control	Delta Ct	Sample	Target Gene	Delta Ct	DD Ct	RQ
