# Supplementary material for: Correction: Hyperhomocysteinemia in ApoE-/- Mice Leads to Overexpression of Enhancer of Zeste Homolog 2 via miR-92a Regulation
Source: PLoS One. 2020 Oct 12;15(10):e0240762. doi: 10.1371/journal.pone.0240762 (PMC7549832; doi:10.1371/journal.pone.0240762)
Supplement: S1 File — (ZIP) [file pone.0240762.s001.zip › SI Files Oct 2019/Fig 5/Fig 5E/EZH2 mRNA-1.xls]

## Sheet: Protocol&Plate
Experiment Information
Name	guobiaodaheyizhi92ahouEZH2
Date	2015-05-19
Operator	BS
Location	D:\FTC-3000p\experiments\BS
Template
Tips
Protocol
Stage:Hold Cycles:1
Target	Hold(H:M:S)	Ramp Rate(C/s)	Touch Down	Multiple Temperature(C)	Singnal Acq.
37	1899-12-31 00:20:00
Stage:Cycles Cycles:1
Target	Hold(H:M:S)	Ramp Rate(C/s)	Touch Down	Multiple Temperature(C)	Singnal Acq.
95	1899-12-31 05:00:00
Stage:Cycles Cycles:40
Target	Hold(H:M:S)	Ramp Rate(C/s)	Touch Down	Multiple Temperature(C)	Singnal Acq.
95	1899-12-31 00:10:00
58	1899-12-31 00:30:00
72	1899-12-31 00:30:00				TRUE
Stage:Dissociation Cycles:1
Target	Hold(H:M:S)	Ramp Rate(C/s)	Touch Down	Multiple Temperature(C)	Singnal Acq.
94	1899-12-31 01:30:00
60	1899-12-31 03:00:00	0.1
94	1899-12-31 00:10:00				TRUE
Plate
Well	Reporter	Subset ID	Sample Name	Gene	Sample Type	Quantity
B2	SYBR GREEN	S I		EZH2	Unknown Sample
B3	SYBR GREEN	S I		EZH2	Unknown Sample
B4	SYBR GREEN	S I		EZH2	Unknown Sample
B5	SYBR GREEN	S I		EZH2	Unknown Sample
B6	SYBR GREEN	S I		EZH2	Unknown Sample
B7	SYBR GREEN	S I		EZH2	Unknown Sample
B8	SYBR GREEN	S I		EZH2	Unknown Sample
B9	SYBR GREEN	S I		EZH2	Unknown Sample
C2	SYBR GREEN	S I		EZH2	Unknown Sample
C3	SYBR GREEN	S I		EZH2	Unknown Sample
C4	SYBR GREEN	S I		EZH2	Unknown Sample
C5	SYBR GREEN	S I		EZH2	Unknown Sample
C6	SYBR GREEN	S I		EZH2	Unknown Sample
C7	SYBR GREEN	S I		EZH2	Unknown Sample
C8	SYBR GREEN	S I		EZH2	Unknown Sample
C9	SYBR GREEN	S I		EZH2	Unknown Sample
D2	SYBR GREEN	S I		EZH2	Unknown Sample
D3	SYBR GREEN	S I		EZH2	Unknown Sample
D4	SYBR GREEN	S I		EZH2	Unknown Sample
D5	SYBR GREEN	S I		EZH2	Unknown Sample
D6	SYBR GREEN	S I		EZH2	Unknown Sample
D7	SYBR GREEN	S I		EZH2	Unknown Sample
D8	SYBR GREEN	S I		EZH2	Unknown Sample
D9	SYBR GREEN	S I		EZH2	Unknown Sample
E2	SYBR GREEN	S I		EZH2	Unknown Sample
E3	SYBR GREEN	S I		EZH2	Unknown Sample
E4	SYBR GREEN	S I		EZH2	Unknown Sample
E5	SYBR GREEN	S I		EZH2	Unknown Sample
E6	SYBR GREEN	S I		EZH2	Unknown Sample
E7	SYBR GREEN	S I		EZH2	Unknown Sample
E8	SYBR GREEN	S I		EZH2	Unknown Sample
E9	SYBR GREEN	S I		EZH2	Unknown Sample

## Sheet: Data&Graph
Data
Well	Subset ID	Reporter	S_Name	S_Type	Ct	Mean Ct	StdDev Ct	Quantity	Gene
B2	S I	SYBR GREEN		Unknown Sample	19.8163	15.8627	3.0946	-	EZH2
B3	S I	SYBR GREEN		Unknown Sample	19.5789	15.8627	3.0946	-	EZH2
B4	S I	SYBR GREEN		Unknown Sample	19.7477	15.8627	3.0946	-	EZH2
B5	S I	SYBR GREEN		Unknown Sample	19.4561	15.8627	3.0946	-	EZH2
B6	S I	SYBR GREEN		Unknown Sample	19.2302	15.8627	3.0946	-	EZH2
B7	S I	SYBR GREEN		Unknown Sample	18.5503	15.8627	3.0946	-	EZH2
B8	S I	SYBR GREEN		Unknown Sample	17.8715	15.8627	3.0946	-	EZH2
B9	S I	SYBR GREEN		Unknown Sample	17.5163	15.8627	3.0946	-	EZH2
C2	S I	SYBR GREEN		Unknown Sample	20.4765	15.8627	3.0946	-	EZH2
C3	S I	SYBR GREEN		Unknown Sample	20.6455	15.8627	3.0946	-	EZH2
C4	S I	SYBR GREEN		Unknown Sample	20.4893	15.8627	3.0946	-	EZH2
C5	S I	SYBR GREEN		Unknown Sample	20.4193	15.8627	3.0946	-	EZH2
C6	S I	SYBR GREEN		Unknown Sample	16.6542	15.8627	3.0946	-	EZH2
C7	S I	SYBR GREEN		Unknown Sample	16.0291	15.8627	3.0946	-	EZH2
C8	S I	SYBR GREEN		Unknown Sample	15.8307	15.8627	3.0946	-	EZH2
C9	S I	SYBR GREEN		Unknown Sample	16.3259	15.8627	3.0946	-	EZH2
D2	S I	SYBR GREEN		Unknown Sample	14.021	15.8627	3.0946	-	EZH2
D3	S I	SYBR GREEN		Unknown Sample	14.1428	15.8627	3.0946	-	EZH2
D4	S I	SYBR GREEN		Unknown Sample	14.1338	15.8627	3.0946	-	EZH2
D5	S I	SYBR GREEN		Unknown Sample	13.926	15.8627	3.0946	-	EZH2
D6	S I	SYBR GREEN		Unknown Sample	12.2618	15.8627	3.0946	-	EZH2
D7	S I	SYBR GREEN		Unknown Sample	12.3928	15.8627	3.0946	-	EZH2
D8	S I	SYBR GREEN		Unknown Sample	12.7592	15.8627	3.0946	-	EZH2
D9	S I	SYBR GREEN		Unknown Sample	12.6058	15.8627	3.0946	-	EZH2
E2	S I	SYBR GREEN		Unknown Sample	12.3716	15.8627	3.0946	-	EZH2
E3	S I	SYBR GREEN		Unknown Sample	12.5082	15.8627	3.0946	-	EZH2
E4	S I	SYBR GREEN		Unknown Sample	12.6586	15.8627	3.0946	-	EZH2
E5	S I	SYBR GREEN		Unknown Sample	12.4648	15.8627	3.0946	-	EZH2
E6	S I	SYBR GREEN		Unknown Sample	12.8299	15.8627	3.0946	-	EZH2
E7	S I	SYBR GREEN		Unknown Sample	12.6099	15.8627	3.0946	-	EZH2
E8	S I	SYBR GREEN		Unknown Sample	12.3698	15.8627	3.0946	-	EZH2
E9	S I	SYBR GREEN		Unknown Sample	12.2783	15.8627	3.0946	-	EZH2
Graph

## Sheet: Standard Cuver
19.8163	14.021	5.7953	0	0	1	CON
19.5776	14.1428	5.4348	-0.3605	0.3605	1.28387
19.7422	14.1338	5.6084	-0.1869	0.1869	1.13832
19.4553	13.926	5.5293	-0.266	0.266	1.20247
19.2302	12.2618	6.9684	1.1731	-1.1731	0.443467	Lv-GFP
18.5503	12.3928	6.1575	0.3622	-0.3622	0.777977
17.8715	12.7592	5.1123	-0.683	0.683	1.60547
17.5163	12.6058	4.9105	-0.8848	0.8848	1.84651
20.4765	12.3716	8.1049	2.3096	-2.3096	0.201716	Lv-miR-92a
20.6455	12.5082	8.1373	2.342	-2.342	0.197237
20.4893	12.6586	7.8307	2.0354	-2.0354	0.24394
20.4193	12.4648	7.9545	2.1592	-2.1592	0.22388
16.6542	12.8299	3.8243	-1.971	1.971	3.9204	Lv-miR-92a-siRNA
16.0291	12.6099	3.4192	-2.3761	2.3761	5.19131
15.8307	12.3698	3.4609	-2.3344	2.3344	5.04341
16.3259	12.2783	4.0476	-1.7477	1.7477	3.35823

## Sheet: Dissociation
Data
Well	Subset Id	Reporter	Sample Name	Gene	Tm1	Tm2
B2	S I	SYBR GREEN		EZH2	81.3527	-
B3	S I	SYBR GREEN		EZH2	81.3589	-
B4	S I	SYBR GREEN		EZH2	81.2645	-
B5	S I	SYBR GREEN		EZH2	81.2127	-
B6	S I	SYBR GREEN		EZH2	84.1519	-
B7	S I	SYBR GREEN		EZH2	84.2919	-
B8	S I	SYBR GREEN		EZH2	84.3227	-
B9	S I	SYBR GREEN		EZH2	84.2893	-
C2	S I	SYBR GREEN		EZH2	81.161	-
C3	S I	SYBR GREEN		EZH2	81.3636	-
C4	S I	SYBR GREEN		EZH2	81.0956	-
C5	S I	SYBR GREEN		EZH2	81.0668	-
C6	S I	SYBR GREEN		EZH2	84.3989	-
C7	S I	SYBR GREEN		EZH2	84.2217	-
C8	S I	SYBR GREEN		EZH2	84.3931	-
C9	S I	SYBR GREEN		EZH2	84.2051	-
D2	S I	SYBR GREEN		EZH2	92.527	81.3579
D3	S I	SYBR GREEN		EZH2	81.4057	-
D4	S I	SYBR GREEN		EZH2	81.4232	-
D5	S I	SYBR GREEN		EZH2	81.207	-
D6	S I	SYBR GREEN		EZH2	84.1463	-
D7	S I	SYBR GREEN		EZH2	84.1688	-
D8	S I	SYBR GREEN		EZH2	84.2128	-
D9	S I	SYBR GREEN		EZH2	84.2241	-
E2	S I	SYBR GREEN		EZH2	81.0656	-
E3	S I	SYBR GREEN		EZH2	81.1358	-
E4	S I	SYBR GREEN		EZH2	81.0997	-
E5	S I	SYBR GREEN		EZH2	81.1088	-
E6	S I	SYBR GREEN		EZH2	84.1369	-
E7	S I	SYBR GREEN		EZH2	84.2883	-
E8	S I	SYBR GREEN		EZH2	84.1486	-
E9	S I	SYBR GREEN		EZH2	84.168	-
Rn Curve
-(di/dt) Curve

## Sheet: Delta Delta Ct
Subset Id	Control Group	Reference Gene
Table of Original Data
Well	Subset Id	Sample Name	Gene	Reporter	Ct
Table of RQ
Subset Id	Control	Delta Ct	Sample	Target Gene	Delta Ct	DD Ct	RQ
