# Supplementary material for: Correction: Hyperhomocysteinemia in ApoE-/- Mice Leads to Overexpression of Enhancer of Zeste Homolog 2 via miR-92a Regulation
Source: PLoS One. 2020 Oct 12;15(10):e0240762. doi: 10.1371/journal.pone.0240762 (PMC7549832; doi:10.1371/journal.pone.0240762)
Supplement: S1 File — (ZIP) [file pone.0240762.s001.zip › SI Files Oct 2019/Fig 5/Fig 5E/EZH2 mRNA-2.xls]

## Sheet: Sheet1
		Real Time qPCR Data Analysis
Date：		20/05/2015 4:15 PM
Thermal Cycling Protocol File Path：	D:\FTC-3000-WprkSpace\Protocol and qPCR data\Thermal Cycling Protocol Files\20140629EZH2
Plate Setup File Path：	D:\FTC-3000-WprkSpace\Protocol and qPCR data\Plate Setup Files\20140629EZH2
qPCR Data File Path：	D:\FTC-3000-WprkSpace\Protocol and qPCR data\qPCR Data Files\201406291510_20140629EZH2
Drn Value
Well	Ct	Copies	PCR Eff	Drn1	Drn2	Drn3	Drn4	Drn5	Drn6	Drn7	Drn8	Drn9	Drn10	Drn11	Drn12	Drn13	Drn14	Drn15	Drn16	Drn17	Drn18	Drn19	Drn20	Drn21	Drn22	Drn23	Drn24	Drn25	Drn26	Drn27	Drn28	Drn29	Drn30	Drn31	Drn32	Drn33	Drn34	Drn35	Drn36	Drn37	Drn38	Drn39	Drn40
D6	21.4174	-	1.5846	0.0057	0.0077	0.004	0.0048	0.0036	-0.0018	-0.002	-0.0001	-0.0037	-0.0048	-0.0013	-0.0012	-0.0002	0.0017	0.0035	0.0016	0.003	0.0042	0.0112	0.0187	0.0402	0.0637	0.1009	0.1484	0.208	0.2746	0.3498	0.4184	0.4825	0.5397	0.58	0.6106	0.642	0.6588	0.6719	0.6859	0.6987	0.701	0.7126	0.7145
D7	20.4387	-	1.545	0.0025	0.0065	0.0046	0.0048	0.0027	-0.0021	-0.0006	-0.0017	-0.0038	-0.003	-0.0003	-0.0004	-0.0022	0.002	0.0035	0.0012	0.0026	0.0066	0.0089	0.0143	0.0332	0.0591	0.1026	0.1585	0.23	0.3083	0.3947	0.4719	0.5436	0.6047	0.6526	0.6837	0.71	0.7262	0.7422	0.7552	0.7642	0.7677	0.7785	0.7685
D8	20.9704	-	1.5919	-0.0041	0.001	-0.0014	-0.0002	0.003	0.0031	0.0017	0.0041	0.0014	-0.0012	-0.0046	-0.0055	-0.0096	-0.0075	-0.0017	0.0026	0.0057	0.0085	0.0122	0.0169	0.0332	0.0618	0.1084	0.1726	0.249	0.3388	0.435	0.5228	0.5963	0.6598	0.7038	0.7346	0.7536	0.7694	0.7845	0.7949	0.8011	0.8107	0.8125	0.8171
D9	21.6251	-	1.618	-0.0004	0.0113	-0.0001	0.005	-0.0015	-0.0039	-0.0034	-0.0006	-0.0001	0.0034	0.0032	0.0007	-0.0011	-0.0015	-0.003	-0.0012	0.002	0.0063	0.0111	0.0207	0.0394	0.0725	0.1173	0.1812	0.264	0.3578	0.4467	0.533	0.6093	0.6656	0.7094	0.7449	0.7682	0.7832	0.7982	0.8063	0.8159	0.8221	0.8354	0.8328
D10	21.489	-	1.6106	0.0059	0.0136	0.0059	0.0085	0.0034	0.0005	-0.0016	-0.0038	-0.002	-0.0044	-0.0068	-0.002	-0.001	-0.0008	0.0009	0.0026	0.0022	0.0025	0.002	0.0093	0.0242	0.0501	0.0932	0.1502	0.2185	0.2905	0.3621	0.427	0.4824	0.522	0.5594	0.5843	0.6007	0.6137	0.6316	0.6374	0.6417	0.6498	0.6452	0.6526
D11	11.82	-	1.6154	0.0054	0.0096	0.0022	0.0021	-0.0031	-0.0031	-0.0012	0.0001	0.0029	0.0152	0.03	0.0544	0.0984	0.1589	0.2213	0.2961	0.3836	0.4612	0.5344	0.5951	0.6465	0.6806	0.7017	0.7206	0.7321	0.7395	0.7446	0.7568	0.763	0.7762	0.7773	0.7824	0.781	0.7773	0.766	0.7712	0.774	0.77	0.7891	0.7754
E6	21.2805	-	1.5836	-0.0468	-0.0073	-0.0212	-0.0042	0.0003	0.0037	0.003	0.0015	-0.0011	-0.0018	-0.0043	-0.0007	-0.0005	0.0021	0.0022	0.0018	0.0005	0.0004	-0.0005	-0.0024	0.0009	0.004	0.0114	0.0276	0.0558	0.0951	0.1506	0.2128	0.2843	0.3617	0.4292	0.4865	0.5379	0.576	0.5991	0.6238	0.6391	0.6493	0.6634	0.6548
E7	21.4355	-	1.5387	0.008	-0.0009	-0.0006	0.0002	-0.0034	-0.0006	0.0016	-0.0007	-0.0006	0.0008	0.0001	0.0012	0.0034	0.0024	0.0012	-0.0014	-0.0011	-0.0003	-0.0029	-0.0011	0.0007	0.005	0.012	0.0316	0.0585	0.1014	0.156	0.2225	0.2975	0.3718	0.4435	0.5029	0.5519	0.5843	0.6117	0.6245	0.6395	0.6459	0.6538	0.6577
E8	20.706	-	1.6825	-0.0082	0.0091	-0.0007	0.003	0.0002	-0.0028	-0.0022	-0.0018	0.0009	0.0014	0.0033	-0.001	-0.001	-0.0001	0.0007	-0.0005	0.0029	0.0045	0.0035	0.0057	0.0099	0.0169	0.0327	0.055	0.0959	0.1613	0.2456	0.3447	0.4582	0.5693	0.6672	0.7478	0.8076	0.8554	0.8831	0.9026	0.9195	0.9349	0.941	0.9519
E9	22.6687	-	1.6952	-0.0006	0.0066	-0.0006	0.0049	0.0024	0.0046	0.0018	0.0017	-0.0041	-0.0058	-0.0085	-0.0063	-0.0039	-0.0016	0.0027	0.0046	0.0033	0.0009	0.0028	0.0007	0.0015	0.0089	0.0226	0.0427	0.0859	0.1456	0.2286	0.327	0.4338	0.543	0.6412	0.7203	0.7854	0.8373	0.8625	0.8839	0.8966	0.9068	0.9073	0.9186
E10	18.0836	-	1.6335	-0.0001	0.0085	0.0029	0.0089	0.0053	0.0023	-0.0004	-0.0027	-0.0045	-0.0073	-0.0059	-0.0014	-0.0024	-0.0018	0.0001	-0.0008	-0.0012	0.0009	0.0049	0.0062	0.0127	0.0214	0.0334	0.0474	0.0788	0.1287	0.1876	0.2659	0.35	0.4326	0.497	0.5539	0.5931	0.6231	0.6427	0.6572	0.6681	0.669	0.675	0.6665
E11	12.1439	-	1.6048	0.0069	0.0061	0.0005	0.0029	-0.0025	-0.0033	-0.0001	0.0024	0.0059	0.013	0.027	0.0447	0.0817	0.1312	0.1928	0.2715	0.3595	0.4419	0.5207	0.5943	0.6524	0.6975	0.7326	0.7513	0.7655	0.7749	0.786	0.7945	0.8047	0.8172	0.8262	0.8285	0.8344	0.8417	0.8462	0.8532	0.8559	0.8564	0.863	0.8486
F6	20.9192	-	1.6264	0.0109	0.0115	0.006	0.0032	0.0004	-0.0005	-0.0026	-0.0005	0.0019	-0.0006	0.0001	-0.0002	-0.0028	-0.0019	0.0007	-0.0017	0.0011	0.0034	0.006	0.0098	0.0216	0.0304	0.0517	0.0881	0.1432	0.2109	0.2977	0.392	0.4808	0.5653	0.6339	0.685	0.7262	0.7581	0.7743	0.7896	0.8062	0.8107	0.8187	0.8181
F7	23.9411	-	1.8005	0.0007	0.0059	0.0022	0.0017	0.0009	-0.0014	-0.0003	-0.0028	-0.0006	0.0009	0.0002	-0.0011	0.0004	0.0017	0.0004	0.0015	0.0012	0.0004	-0.0029	-0.0031	-0.0002	0.0121	0.0332	0.0673	0.1211	0.1889	0.2655	0.3552	0.4384	0.5197	0.5871	0.6387	0.6705	0.6988	0.7061	0.7133	0.7189	0.7281	0.728	0.7388
F8	24.4471	-	1.7163	0.0016	0.0123	0.0036	0.0057	0.0012	-0.003	-0.0015	-0.0031	-0.0012	-0.0032	-0.0003	-0.0011	0.0008	0.003	0.0048	0.0006	-0.0004	-0.0004	-0.0019	-0.0002	0.0092	0.0218	0.0464	0.0851	0.146	0.2286	0.3274	0.4295	0.5353	0.6373	0.7168	0.7826	0.8386	0.8743	0.8933	0.9097	0.9169	0.921	0.9233	0.9312
F9	24.3442	-	1.6795	0.0038	0.0106	0.0019	0.0055	0.0009	-0.0035	-0.0006	-0.0002	-0.0009	-0.0007	0.0015	-0.0016	-0.0027	-0.0003	-0.0009	-0.0016	0.0003	0.0032	0.002	0.0061	0.0148	0.0221	0.0383	0.0722	0.1213	0.1872	0.272	0.3603	0.4427	0.517	0.5762	0.621	0.6592	0.686	0.7072	0.7216	0.7305	0.7358	0.7368	0.7395
F10	23.6941	-	1.5673	0.0077	0.0083	0.004	0.0074	0.0022	0.0031	-0.0003	-0.0054	-0.006	-0.0027	-0.002	0.0012	0.0018	0.001	-0.0046	-0.0052	-0.0025	0.0026	0.0037	0.0058	0.0083	0.0149	0.0281	0.0597	0.1116	0.1749	0.2504	0.3286	0.4024	0.4694	0.5294	0.5694	0.602	0.6275	0.6414	0.6444	0.6532	0.6615	0.6567	0.6673
F11	13.4084	-	1.751	-0.0034	-0.0022	-0.001	0.0019	-0.0006	-0.0022	0.001	-0.0018	0.0007	0.001	0.0093	0.0196	0.0371	0.0687	0.1204	0.1785	0.2553	0.3402	0.424	0.507	0.5813	0.6405	0.6906	0.7245	0.7501	0.7676	0.7794	0.7872	0.797	0.7963	0.8047	0.8125	0.816	0.8184	0.8243	0.8256	0.8215	0.8258	0.8211	0.8277
G2	23.0324	-	1.6604	0.0005	-0.0052	-0.0077	-0.005	-0.004	-0.0006	-0.0006	0.0057	0.0046	0.0017	0.0017	0.0028	0.0003	0	0.0009	-0.0023	-0.0006	-0.0019	-0.0026	-0.0049	0.0023	0.0025	0.0138	0.0256	0.0491	0.078	0.1295	0.1876	0.2578	0.3337	0.4006	0.4578	0.5035	0.5389	0.5641	0.5843	0.5962	0.6011	0.6075	0.6037
G3	22.5466	-	1.6611	-0.0048	0.0078	0.0005	0.0006	0.0001	-0.0006	-0.0038	0.0007	0.0029	0.004	-0.0011	0.0034	-0.0011	-0.0022	-0.002	0.0002	-0.0033	-0.0014	0.0001	-0.0013	0.0013	0.0036	0.0139	0.0309	0.067	0.1207	0.2004	0.2896	0.3944	0.4956	0.5938	0.6691	0.7343	0.784	0.823	0.8465	0.8606	0.8709	0.871	0.8637
G4	23.3056	-	1.5862	0.0106	0.0153	0.0075	0.0068	0.0023	0.0005	-0.0022	-0.0015	0.0021	-0.0021	-0.0034	-0.0021	-0.0043	-0.0051	-0.0025	0.0011	0.0022	0.002	0.0013	0.0028	0.0021	0.0059	0.0132	0.0222	0.0404	0.0717	0.1138	0.1692	0.2381	0.3067	0.367	0.4223	0.4664	0.4952	0.515	0.5309	0.5415	0.5489	0.5547	0.561
G5	23.9324	-	1.5843	0.0037	0.0174	0.0122	0.0092	0.0108	0.002	-0.003	-0.0042	-0.0022	-0.0047	-0.0027	-0.0038	-0.0041	-0.0066	-0.0068	-0.0043	-0.0001	0.0042	0.0034	0.0037	0.0047	0.0045	0.0122	0.0272	0.0517	0.0865	0.137	0.1963	0.2722	0.3491	0.4193	0.4865	0.5404	0.5823	0.6115	0.6371	0.646	0.6532	0.655	0.6503
G6	25.3484	-	1.693	-0.0126	0.0025	-0.0023	0.0026	0.006	-0.0022	-0.0021	-0.0002	-0.0047	-0.0024	0.0013	0.0051	0.0017	0.0008	-0.0046	-0.0021	-0.0059	-0.003	-0.0001	0.0036	0.0023	0.0039	0.0096	0.0198	0.0386	0.0712	0.1206	0.1727	0.2374	0.3049	0.3587	0.403	0.4434	0.4676	0.4828	0.5001	0.5106	0.5153	0.5248	0.5199
G7	15.1992	-	1.5544	-0.0219	-0.0009	-0.0076	-0.0005	0.0003	-0.0005	0.0007	0.0002	0.0009	-0.0011	0.0027	0.0057	0.0107	0.0221	0.0443	0.0731	0.1136	0.1692	0.2369	0.3133	0.3955	0.478	0.5513	0.6087	0.6542	0.6895	0.7071	0.7193	0.7359	0.7469	0.7533	0.7614	0.7676	0.7729	0.7776	0.7839	0.7907	0.7961	0.8032	0.7967
H6	24.8064	-	1.6885	0.0094	0.006	0.0028	0.0047	0.0002	0.0003	0.0014	0.0017	0.0007	-0.0023	-0.0054	-0.0044	-0.0065	-0.003	0.002	0.0025	0.0046	0.0047	-0.0011	-0.0039	-0.0011	-0.0016	0.0079	0.0268	0.0556	0.1129	0.1907	0.2928	0.4118	0.5368	0.6508	0.7517	0.8255	0.8792	0.9199	0.9464	0.9623	0.9853	0.9881	1.0102
H7	24.3938	-	1.7508	0.0102	0.0081	0.0012	0.0011	-0.0037	-0.0031	-0.0034	0.0013	0.0023	0.0048	0.0004	0.0018	0.0033	0.0026	0.0001	0.0029	-0.0012	-0.0042	-0.0072	-0.004	-0.0005	0.0067	0.0175	0.0376	0.0691	0.1209	0.2006	0.2984	0.4089	0.5276	0.6371	0.7292	0.7983	0.8576	0.8942	0.9192	0.936	0.9527	0.9557	0.966
H8	25.0621	-	1.639	0.0003	0.0008	-0.002	-0.0019	-0.0018	-0.0047	-0.0043	-0.0013	0.0028	0.0018	0.0047	0.0075	0.0068	0.0002	0.001	0.0006	-0.0011	-0.0047	-0.0015	-0.0005	-0.0035	-0.0006	0.0081	0.0212	0.0471	0.0935	0.1532	0.2316	0.3266	0.4257	0.5205	0.6078	0.6787	0.7357	0.7762	0.811	0.8308	0.8481	0.8559	0.8586
H9	24.3383	-	1.7718	-0.0002	0.0025	0.002	0.0016	0.0012	0.0024	-0.0022	-0.0041	-0.0048	-0.0028	-0.0029	0.0008	0.0048	0.0069	0.0034	0.0044	0.0006	-0.0039	-0.0057	-0.0042	0.0004	0.0078	0.018	0.0388	0.072	0.1276	0.2125	0.3133	0.4357	0.5604	0.6744	0.7709	0.8517	0.9041	0.9415	0.9717	0.9871	1.0036	1.0176	1.0252
H10	24.9208	-	1.6032	0.0174	0.0186	0.0114	0.0139	0.0089	0.0009	0.0004	-0.0012	-0.0044	-0.0064	-0.0051	-0.0055	-0.0047	-0.0042	-0.004	-0.0021	-0.0021	-0.002	-0.0041	0	0.0015	0.0082	0.0122	0.0283	0.0519	0.0945	0.1516	0.2286	0.3143	0.3965	0.4794	0.5444	0.5981	0.6369	0.6708	0.6885	0.7106	0.7238	0.7355	0.7424
H11	11.7675	-	1.6239	-0.0013	0.0013	0	0.0003	-0.0001	-0.0004	-0.0004	0.0005	0.0033	0.0133	0.03	0.0561	0.1057	0.1717	0.2471	0.3376	0.4368	0.5265	0.6072	0.6752	0.7277	0.7637	0.7936	0.8133	0.8312	0.8441	0.8611	0.8664	0.8694	0.8722	0.8794	0.879	0.8801	0.8834	0.8845	0.8827	0.8832	0.8891	0.8917	0.9046
Notation:

## Sheet: Sheet2
21.4174	11.82	9.5974	0	0	1	CON
20.4387		8.6187	-0.9787	0.9787	1.97069
20.9704		9.1504	-0.447	0.447	1.3632
21.6251		9.8051	0.2077	-0.2077	0.865917
21.489		9.669	0.0716	-0.0716	0.951582
21.2805	12.1439	9.1366	-0.4608	0.4608	1.3763	Lv-GFP
21.4355		9.2916	-0.3058	0.3058	1.2361
20.706		8.5621	-1.0353	1.0353	2.04954
22.6687		10.5248	0.9274	-0.9274	0.525805
18.0836		5.9397	-3.6577	3.6577	12.6205
20.9192	13.4084	7.5108	-2.0866	2.0866	4.24746	Lv-miR-92a
23.9411		10.5327	0.9353	-0.9353	0.522934
24.4471		11.0387	1.4413	-1.4413	0.368235
24.3442		10.9358	1.3384	-1.3384	0.395459
23.6941		10.2857	0.6883	-0.6883	0.620585
23.0324	15.1992	7.8332	-1.7642	1.7642	3.39686	Lv-miR-92a-siRNA
22.5466		7.3474	-2.25	2.25	4.75683
23.3056		8.1064	-1.491	1.491	2.81084
23.9324		8.7332	-0.8642	0.8642	1.82033
25.3484		10.1492	0.5518	-0.5518	0.682168
24.8064	11.7675	13.0389	3.4415	-3.4415	0.0920461
24.3938		12.6263	3.0289	-3.0289	0.122521
25.0621		13.2946	3.6972	-3.6972	0.077096
24.3383		12.5708	2.9734	-2.9734	0.127326
24.9208		13.1533	3.5559	-3.5559	0.0850291
