# Supplementary material for: Correction: Hyperhomocysteinemia in ApoE-/- Mice Leads to Overexpression of Enhancer of Zeste Homolog 2 via miR-92a Regulation
Source: PLoS One. 2020 Oct 12;15(10):e0240762. doi: 10.1371/journal.pone.0240762 (PMC7549832; doi:10.1371/journal.pone.0240762)
Supplement: S1 File — (ZIP) [file pone.0240762.s001.zip › SI Files Oct 2019/Fig 5/Fig 5F/Fig5F relative expression.xlsx]

## Sheet: Sheet1
CON	0.644673	0.706556	0.570509
Lv-GFP	0.72653	0.837985	0.837553
Lv-miR-92a	0.251454	0.446829	0.335208
Lv-miR-92a-siRNA	1.02301	1.25719	1.71044
