# Supplementary material for: Correction: Hyperhomocysteinemia in ApoE-/- Mice Leads to Overexpression of Enhancer of Zeste Homolog 2 via miR-92a Regulation
Source: PLoS One. 2020 Oct 12;15(10):e0240762. doi: 10.1371/journal.pone.0240762 (PMC7549832; doi:10.1371/journal.pone.0240762)
Supplement: S1 File — (ZIP) [file pone.0240762.s001.zip › SI Files Oct 2019/Fig 5/Fig 5F/Fig5F-1 EZH2.xlsx]

## Sheet: Sheet1
编号	标记	类型	体积(Int)	调整体积(Int)	平均背景(Int)	绝对定量	相对定量	像素数	最小值(Int)	最大值(Int)	平均值(Int)	标准偏差	区域(mm2)
1	U1	未知	12135428	7.6643e+06	3434.05	不适用	不适用	1302	720	38644	9320.61	8285.14	26.8777
2	U2	未知	18176024	1.16501e+07	5012.24	不适用	不适用	1302	2572	57656	13960.1	13393.6	26.8777
3	U3	未知	8298880	1.37294e+06	5319.46	不适用	不适用	1302	2300	22928	6373.95	3148.83	26.8777
4	U4	未知	45343757	2.79123e+07	13388.2	不适用	不适用	1302	7916	65535	34826.2	20843.9	26.8777
