# Supplementary material for: Correction: Hyperhomocysteinemia in ApoE-/- Mice Leads to Overexpression of Enhancer of Zeste Homolog 2 via miR-92a Regulation
Source: PLoS One. 2020 Oct 12;15(10):e0240762. doi: 10.1371/journal.pone.0240762 (PMC7549832; doi:10.1371/journal.pone.0240762)
Supplement: S1 File — (ZIP) [file pone.0240762.s001.zip › SI Files Oct 2019/Fig 5/Fig 5F/Fig5F-1 relative expression.xlsx]

## Sheet: Sheet1
	EZH2	β-actin	ratio
CON	7.6643e+06	1.18887e+07	0.644673
Lv-GFP	1.16501e+07	1.60352e+07	0.72653
Lv-miR-92a	1.37294e+06	5.46001e+06	0.251454
Lv-miR-92a-siRNA	2.79123e+07	2.72845e+07	1.02301
