# Supplementary material for: Correction: Hyperhomocysteinemia in ApoE-/- Mice Leads to Overexpression of Enhancer of Zeste Homolog 2 via miR-92a Regulation
Source: PLoS One. 2020 Oct 12;15(10):e0240762. doi: 10.1371/journal.pone.0240762 (PMC7549832; doi:10.1371/journal.pone.0240762)
Supplement: S1 File — (ZIP) [file pone.0240762.s001.zip › SI Files Oct 2019/Fig 5/Fig 5F/Fig5F-1 a┬-actin.xlsx]

## Sheet: Sheet1
FIG5F actin-1 Lenovo 2015-05-27 12 时 51 分_Exposure_37.9sec(H3-3),H3K27me3-3
编号	标记	类型	体积(Int)	调整体积(Int)	平均背景(Int)	绝对定量	相对定量	像素数	最小值(Int)	最大值(Int)	平均值(Int)	标准偏差	区域(mm2)
1	U1	未知	52548958	1.18887e+07	17033.6	不适用	不适用	1302	8248	65535	40360.2	20504.6	26.8777
2	U2	未知	52659435	1.60352e+07	20764.7	不适用	不适用	1302	15056	65535	40445	18802	26.8777
3	U3	未知	55534572	5.46001e+06	21530.3	不适用	不适用	1302	15168	65535	42653.3	18760.3	26.8777
4	U4	未知	56205164	2.72845e+07	21828.4	不适用	不适用	1302	15288	65535	43168.3	18633.8	26.8777
