# Supplementary material for: Correction: Hyperhomocysteinemia in ApoE-/- Mice Leads to Overexpression of Enhancer of Zeste Homolog 2 via miR-92a Regulation
Source: PLoS One. 2020 Oct 12;15(10):e0240762. doi: 10.1371/journal.pone.0240762 (PMC7549832; doi:10.1371/journal.pone.0240762)
Supplement: S1 File — (ZIP) [file pone.0240762.s001.zip › SI Files Oct 2019/Fig 5/Fig 5F/Fig5F-2 EZH2.xlsx]

## Sheet: Sheet1
编号	标记	类型	体积(Int)	调整体积(Int)	平均背景(Int)	绝对定量	相对定量	像素数	最小值(Int)	最大值(Int)	平均值(Int)	标准偏差	区域(mm2)
1	U1	未知	37692067	1.8516e+07	15075.5	不适用	不适用	1272	11132	65535	29632.1	19425.1	37.8121
2	U2	未知	43987088	2.38212e+07	15853.7	不适用	不适用	1272	10268	65535	34581	20653.8	37.8121
3	U3	未知	27539027	6.65169e+06	16420.9	不适用	不适用	1272	7876	65535	21650.2	14455	37.8121
4	U4	未知	64941762	3.29529e+07	25148.5	不适用	不适用	1272	14912	65535	51054.8	16371.8	37.8121
