# Supplementary material for: Correction: Hyperhomocysteinemia in ApoE-/- Mice Leads to Overexpression of Enhancer of Zeste Homolog 2 via miR-92a Regulation
Source: PLoS One. 2020 Oct 12;15(10):e0240762. doi: 10.1371/journal.pone.0240762 (PMC7549832; doi:10.1371/journal.pone.0240762)
Supplement: S1 File — (ZIP) [file pone.0240762.s001.zip › SI Files Oct 2019/Fig 5/Fig 5F/Fig5F-2 relative expression.xlsx]

## Sheet: Sheet1
	EZH2	β-actin	ratio
CON	1.8516e+07	2.6206e+07	0.706556
Lv-GFP	2.38212e+07	2.84267e+07	0.837985
Lv-miR-92a	6.65169e+06	1.48864e+07	0.446829
Lv-miR-92a-siRNA	3.29529e+07	2.62116e+07	1.25719
