# Supplementary material for: Correction: Hyperhomocysteinemia in ApoE-/- Mice Leads to Overexpression of Enhancer of Zeste Homolog 2 via miR-92a Regulation
Source: PLoS One. 2020 Oct 12;15(10):e0240762. doi: 10.1371/journal.pone.0240762 (PMC7549832; doi:10.1371/journal.pone.0240762)
Supplement: S1 File — (ZIP) [file pone.0240762.s001.zip › SI Files Oct 2019/Fig 5/Fig 5F/Fig5F-2 a┬-actin.xlsx]

## Sheet: Sheet1
编号	标记	类型	体积(Int)	调整体积(Int)	平均背景(Int)	绝对定量	相对定量	像素数	最小值(Int)	最大值(Int)	平均值(Int)	标准偏差	区域(mm2)
1	U1	未知	64060961	2.6206e+07	30721.5	不适用	不适用	1302	20956	65535	49202	15408.6	26.8777
2	U2	未知	68696954	2.84267e+07	34709.1	不适用	不适用	1302	26792	65535	52762.6	14153.4	26.8777
3	U3	未知	65945405	1.48864e+07	31568.8	不适用	不适用	1302	23284	65535	50649.3	15409.5	26.8777
4	U4	未知	60641629	2.62116e+07	25729.4	不适用	不适用	1302	11520	65535	46575.8	18644.2	26.8777
