# Supplementary material for: Correction: Hyperhomocysteinemia in ApoE-/- Mice Leads to Overexpression of Enhancer of Zeste Homolog 2 via miR-92a Regulation
Source: PLoS One. 2020 Oct 12;15(10):e0240762. doi: 10.1371/journal.pone.0240762 (PMC7549832; doi:10.1371/journal.pone.0240762)
Supplement: S1 File — (ZIP) [file pone.0240762.s001.zip › SI Files Oct 2019/Fig 5/Fig 5F/Fig5F-3 EZH2.xlsx]

## Sheet: Sheet1
编号	标记	类型	体积(Int)	调整体积(Int)	平均背景(Int)	绝对定量	相对定量	像素数	最小值(Int)	最大值(Int)	平均值(Int)	标准偏差	区域(mm2)
1	U1	未知	34390808	2.27481e+07	9153.04	不适用	不适用	1272	3204	65535	27036.8	21915.1	37.8121
2	U2	未知	38136685	2.40389e+07	11083.2	不适用	不适用	1272	5956	65535	29981.7	21946.6	37.8121
3	U3	未知	15497681	2.51204e+06	10208.8	不适用	不适用	1272	4392	65535	12183.7	8558.52	37.8121
4	U4	未知	52844928	2.88955e+07	18828.2	不适用	不适用	1272	12092	65535	41544.8	19576.6	37.8121
