# Supplementary material for: Correction: Hyperhomocysteinemia in ApoE-/- Mice Leads to Overexpression of Enhancer of Zeste Homolog 2 via miR-92a Regulation
Source: PLoS One. 2020 Oct 12;15(10):e0240762. doi: 10.1371/journal.pone.0240762 (PMC7549832; doi:10.1371/journal.pone.0240762)
Supplement: S1 File — (ZIP) [file pone.0240762.s001.zip › SI Files Oct 2019/Fig 5/Fig 5F/Fig5F-3 relative expression.xlsx]

## Sheet: Sheet1
	EZH2	β-actin	ratio
CON	2.27481e+07	3.98734e+07	0.570509
Lv-GFP	2.40389e+07	2.87014e+07	0.837553
Lv-miR-92a	2.51204e+06	7.49397e+06	0.335208
Lv-miR-92a-siRNA	2.88955e+07	1.68936e+07	1.71044
