# Supplementary material for: Correction: Hyperhomocysteinemia in ApoE-/- Mice Leads to Overexpression of Enhancer of Zeste Homolog 2 via miR-92a Regulation
Source: PLoS One. 2020 Oct 12;15(10):e0240762. doi: 10.1371/journal.pone.0240762 (PMC7549832; doi:10.1371/journal.pone.0240762)
Supplement: S1 File — (ZIP) [file pone.0240762.s001.zip › SI Files Oct 2019/Fig 5/Fig 5F/Fig5F-3 a┬-actin-3.xlsx]

## Sheet: Sheet1
fig5F β-actin-3 9.Lenovo 2015-01-29 14 时 13 分_Exposure_90.0sec
编号	标记	类型	体积(Int)	调整体积(Int)	平均背景(Int)	绝对定量	相对定量	像素数	最小值(Int)	最大值(Int)	平均值(Int)	标准偏差	区域(mm2)
1	U1	未知	77949155	3.98734e+07	20958.3	不适用	不适用	2040	13916	65535	38210.4	18119.1	34.1112
2	U2	未知	75658003	2.87014e+07	17678.7	不适用	不适用	2040	11740	65535	37087.3	19262.4	34.1112
3	U3	未知	71232156	7.49397e+06	16085.6	不适用	不适用	2040	10532	65535	34917.7	19402.7	34.1112
4	U4	未知	68552941	1.68936e+07	12672.9	不适用	不适用	1984	6920	65535	34552.9	21654.4	33.1748
