# Supplementary material for: Correction: Hyperhomocysteinemia in ApoE-/- Mice Leads to Overexpression of Enhancer of Zeste Homolog 2 via miR-92a Regulation
Source: PLoS One. 2020 Oct 12;15(10):e0240762. doi: 10.1371/journal.pone.0240762 (PMC7549832; doi:10.1371/journal.pone.0240762)
Supplement: S1 File — (ZIP) [file pone.0240762.s001.zip › SI Files Oct 2019/Fig 5/Fig 5G/Fig5G.xlsx]

## Sheet: Sheet1
CON	Ad-EZH2 3'UTR	Ad-EZH2 mut 3'UTR
4362	1879	6102
5521	2040	8270
5472	1854	3397
8362	2540	4042
14246	4555	7728
12832	3358	11478
7164	3148	21891
6681	3363	3981
9458	2973	6172
