# Supplementary material for: Correction: Hyperhomocysteinemia in ApoE-/- Mice Leads to Overexpression of Enhancer of Zeste Homolog 2 via miR-92a Regulation
Source: PLoS One. 2020 Oct 12;15(10):e0240762. doi: 10.1371/journal.pone.0240762 (PMC7549832; doi:10.1371/journal.pone.0240762)
Supplement: S1 File — (ZIP) [file pone.0240762.s001.zip › SI Files Oct 2019/Fig1B/Fig1B.xlsx]

## Sheet: Sheet1
CON	HLP	HHcy	HHcy+FA+VB
12.5	19.5	26.5	20.2
9.98	15.4	24.8	16.8
11.5	14.5	25.6	15.6
12.5	15.2	25.8	17.5
10.8	12.6	38.6	14.6
13.6	25.2	29.2	18.9
12.6	19.9	26	19.2
9.99	15.1	24.2	16
11.7	14.9	25.1	15.9
12.8	15.5	25.3	17
