# Supplementary material for: Correction: Hyperhomocysteinemia in ApoE-/- Mice Leads to Overexpression of Enhancer of Zeste Homolog 2 via miR-92a Regulation
Source: PLoS One. 2020 Oct 12;15(10):e0240762. doi: 10.1371/journal.pone.0240762 (PMC7549832; doi:10.1371/journal.pone.0240762)
Supplement: S1 File — (ZIP) [file pone.0240762.s001.zip › SI Files Oct 2019/Fig1C/Hcy level/Fig1C.xlsx]

## Sheet: Sheet1
CON	HLP	HHcy	HHcy+FA+VB
2.262	7.968	27.54	17.472
2.538	8.34	25.374	16.128
2.274	8.16	27.558	19.56
2.664	9.564	22.782	19.824
3.576	7.926	42.552	15.528
1.152	6.504	27.294	17.376
4.008	7.59	22.818	17.166
