# Supplementary material for: Correction: Hyperhomocysteinemia in ApoE-/- Mice Leads to Overexpression of Enhancer of Zeste Homolog 2 via miR-92a Regulation
Source: PLoS One. 2020 Oct 12;15(10):e0240762. doi: 10.1371/journal.pone.0240762 (PMC7549832; doi:10.1371/journal.pone.0240762)
Supplement: S1 File — (ZIP) [file pone.0240762.s001.zip › SI Files Oct 2019/Fig1C/Hcy level/Hcy leve--original datal.xlsx]

## Sheet: Sheet1
	曲线名称	曲线公式	A	B	R2	拟合 F 概率
	标准曲线	Y=A*X+B	0.0568	0.328	0.927	?????
孔 ID	名称	孔	浓度/稀释度	450	[浓度]	计数	平均值	标准偏差	变异系数 (%)	浓度*6
SPL1		C1		0.349	0.377	1	0.377	?????	?????	2.262
SPL2		C2		0.352	0.423	1	0.423	?????	?????	2.538
SPL3		C3		0.353	0.444	1	0.444	?????	?????	2.664
SPL4		C4		0.349	0.379	1	0.379	?????	?????	2.274
SPL5		C5		0.339	0.192	1	0.192	?????	?????	1.152
SPL6		C6		0.366	0.668	1	0.668	?????	?????	4.008
SPL7		C7		0.362	0.596	1	0.596	?????	?????	3.576
SPL8		C8		0.407	1.39	1	1.39	?????	?????	8.34
SPL9		C9		0.403	1.328	1	1.328	?????	?????	7.968
SPL10		C10		0.418	1.594	1	1.594	?????	?????	9.564
SPL11		C11		0.403	1.321	1	1.321	?????	?????	7.926
SPL12		C12		0.405	1.36	1	1.36	?????	?????	8.16
SPL13		D1		0.389	1.084	1	1.084	?????	?????	6.504
SPL14		D2		0.4	1.265	1	1.265	?????	?????	7.59
SPL15		D3		0.588	4.59	1	4.59	?????	?????	27.54
SPL16		D4		0.568	4.229	1	4.229	?????	?????	25.374
SPL17		D5		0.589	4.593	1	4.593	?????	?????	27.558
SPL18		D6		0.543	3.797	1	3.797	?????	?????	22.782
SPL19		D7		0.731	7.092	1	7.092	?????	?????	42.552
SPL20		D8		0.586	4.549	1	4.549	?????	?????	27.294
SPL21		D9		0.544	3.803	1	3.803	?????	?????	22.818
SPL22		D10		0.493	2.912	1	2.912	?????	?????	17.472
SPL23		D11		0.48	2.688	1	2.688	?????	?????	16.128
SPL24		D12		0.513	3.26	1	3.26	?????	?????	19.56
SPL25		E1		0.515	3.304	1	3.304	?????	?????	19.824
SPL26		E2		0.475	2.588	1	2.588	?????	?????	15.528
SPL27		E3		0.492	2.896	1	2.896	?????	?????	17.376
SPL28		E4		0.49	2.861	1	2.861	?????	?????	17.166
STD1		A1	50	2.849	44.404	2	44.958	0.785	1.745	266.424
		A2	50	2.912	45.513					273.078
STD2		A3	25	2.228	33.462	2	32.391	1.514	4.675	200.772
		A4	25	2.106	31.32					187.92
STD3		A5	12.5	1.408	19.026	2	18.842	0.26	1.381	114.156
		A6	12.5	1.387	18.658					111.948
STD4		A7	6.25	0.718	6.876	2	6.629	0.349	5.26	41.256
		A8	6.25	0.69	6.383					38.298
STD5		A9	3.125	0.33	0.036	2	0.717	0.964	134.388	0.216
		A10	3.125	0.407	1.399					8.394
STD6		A11	1.5625	0.242	<0.000	1	0.508	?????	?????	#VALUE!
		A12	1.5625	0.357	0.508					3.048
STD7		B1	0.78125	0.103	<0.000	0	?????	?????	?????	#VALUE!
		B2	0.78125	0.119	<0.000
