# Supplementary material for: Correction: Hyperhomocysteinemia in ApoE-/- Mice Leads to Overexpression of Enhancer of Zeste Homolog 2 via miR-92a Regulation
Source: PLoS One. 2020 Oct 12;15(10):e0240762. doi: 10.1371/journal.pone.0240762 (PMC7549832; doi:10.1371/journal.pone.0240762)
Supplement: S1 File — (ZIP) [file pone.0240762.s001.zip › SI Files Oct 2019/Fig1D/Fig1D.xlsx]

## Sheet: Sheet1
plaque area/lumen area (%)	Hcy
1.5	2.262
5.98	2.538
1.05	2.274
1.11	2.664
0.8	3.576
1.06	1.152
0.6	4.008
0.39	3.874
0.72	2.693
0.48	1.882
69.5	7.968
55.4	8.34
64.5	8.16
65.2	9.564
62.6	7.926
45.2	6.504
59.9	7.59
45.1	8.068
44.9	6.931
33.5	7.845
86.5	27.54
84.8	25.374
92.6	27.558
95.8	22.782
68.6	42.552
89.2	27.294
58	22.818
94.2	34.556
95.1	26.354
95.3	29.163
70.2	17.472
66.8	16.128
75.6	19.56
77.5	19.824
64.6	15.528
78.9	17.376
79.2	17.166
52	18.553
75.9	19.092
77	20.136
