# Supplementary material for: Correction: Hyperhomocysteinemia in ApoE-/- Mice Leads to Overexpression of Enhancer of Zeste Homolog 2 via miR-92a Regulation
Source: PLoS One. 2020 Oct 12;15(10):e0240762. doi: 10.1371/journal.pone.0240762 (PMC7549832; doi:10.1371/journal.pone.0240762)
Supplement: S1 File — (ZIP) [file pone.0240762.s001.zip › SI Files Oct 2019/Fig2/TC content/Fig2-24h TC.xlsx]

## Sheet: Sheet1
CON	100μM Hcy	Hcy+FA+VB
54.9793	128.816	101.602
55.8113	123.265	108.514
56.4253	135.181	115.821
62.4163	134.174	107.255
53.8457	129.643	114.998
51.8372	124.118	90.326
