# Supplementary material for: Correction: Hyperhomocysteinemia in ApoE-/- Mice Leads to Overexpression of Enhancer of Zeste Homolog 2 via miR-92a Regulation
Source: PLoS One. 2020 Oct 12;15(10):e0240762. doi: 10.1371/journal.pone.0240762 (PMC7549832; doi:10.1371/journal.pone.0240762)
Supplement: S1 File — (ZIP) [file pone.0240762.s001.zip › SI Files Oct 2019/Fig2/TC content/Fig2-48h TC.xlsx]

## Sheet: Sheet1
CON	100μM Hcy	Hcy+FA+VB
68.5033	293.906	198.31
92.276	198.462	197.177
69.5095	246.667	200.244
75.3248	245.015	170.208
66.8443	207.336	216.331
70.0954	284.487	223.847
