# Supplementary material for: Correction: Hyperhomocysteinemia in ApoE-/- Mice Leads to Overexpression of Enhancer of Zeste Homolog 2 via miR-92a Regulation
Source: PLoS One. 2020 Oct 12;15(10):e0240762. doi: 10.1371/journal.pone.0240762 (PMC7549832; doi:10.1371/journal.pone.0240762)
Supplement: S1 File — (ZIP) [file pone.0240762.s001.zip › SI Files Oct 2019/Fig2/TC content/Fig2-72h TC.xlsx]

## Sheet: Sheet1
CON	100μM Hcy	Hcy+FA+VB
65.0173	175.31	126.282
66.0256	165.831	135.084
66.3626	177.268	135.706
79.6542	189.542	159.513
84.1565	173.045	141.099
92.4776	212.671	158.145
