# Supplementary material for: Correction: Hyperhomocysteinemia in ApoE-/- Mice Leads to Overexpression of Enhancer of Zeste Homolog 2 via miR-92a Regulation
Source: PLoS One. 2020 Oct 12;15(10):e0240762. doi: 10.1371/journal.pone.0240762 (PMC7549832; doi:10.1371/journal.pone.0240762)
Supplement: S1 File — (ZIP) [file pone.0240762.s001.zip › SI Files Oct 2019/Fig2/TC content/TC 24.48.72h-original data.xlsx]

## Sheet: Sheet1
孔 ID	名称	孔	浓度/稀释度	550	[浓度]
SPL1		B1		0.130373	54.9793	CON	24h
SPL2		B2		0.130636	55.8113
SPL3		B3		0.13083	56.4253
SPL4		B4		0.132724	62.4163
SPL5		B5		0.130015	53.8457
SPL6		B6		0.129381	51.8372
SPL7		B7		0.153706	128.816	Hcy
SPL8		B8		0.151952	123.265
SPL9		B9		0.155717	135.181
SPL10		B10		0.155399	134.174
SPL11		B11		0.153967	129.643
SPL12		B12		0.152221	124.118
SPL13		C1		0.145106	101.602	Hcy+FV+VB
SPL14		C2		0.14729	108.514
SPL15		C3		0.149599	115.821
SPL16		C4		0.146893	107.255
SPL17		C5		0.149339	114.998
SPL18		C6		0.141543	90.326
SPL19		C7		0.134647	68.5033	CON	48h
SPL20		C8		0.142159	92.276
SPL21		C9		0.134965	69.5095
SPL22		C10		0.136803	75.3248
SPL23		C11		0.134123	66.8443
SPL24		C12		0.13515	70.0954
SPL25		D1		0.205874	293.906	Hcy
SPL26		D2		0.175714	198.462
SPL27		D3		0.190947	246.667
SPL28		D4		0.190425	245.015
SPL29		D5		0.178518	207.336
SPL30		D6		0.202898	284.487
SPL31		D7		0.175666	198.31	Hcy+FV+VB
SPL32		D8		0.175308	197.177
SPL33		D9		0.176277	200.244
SPL34		D10		0.166786	170.208
SPL35		D11		0.181361	216.331
SPL36		D12		0.183736	223.847
SPL37		E1		0.133545	65.0173	CON	72h
SPL38		E2		0.133864	66.0256
SPL39		E3		0.133971	66.3626
SPL40		E4		0.138171	79.6542
SPL41		E5		0.139593	84.1565
SPL42		E6		0.142223	92.4776
SPL43		E7		0.168398	175.31	Hcy
SPL44		E8		0.165403	165.831
SPL45		E9		0.169017	177.268
SPL46		E10		0.172895	189.542
SPL47		E11		0.167682	173.045
SPL48		E12		0.180204	212.671
SPL49		F1		0.152905	126.282	Hcy+FV+VB
SPL50		F2		0.155686	135.084
SPL51		F3		0.155883	135.706
SPL52		F4		0.163406	159.513
SPL53		F5		0.157587	141.099
SPL54		F6		0.162	158.145
STD1		A7	2500	0.883	2437.91
STD2		A8	1250	0.542	1359.29
STD3		A9	625	0.344	731.727
STD4		A10	312.5	0.163	<203.125
	曲线名称	曲线公式	A	B	R2
	标准曲线	Y=A*X+B	0.000316	0.113	0.982
