# Supplementary material for: Correction: Hyperhomocysteinemia in ApoE-/- Mice Leads to Overexpression of Enhancer of Zeste Homolog 2 via miR-92a Regulation
Source: PLoS One. 2020 Oct 12;15(10):e0240762. doi: 10.1371/journal.pone.0240762 (PMC7549832; doi:10.1371/journal.pone.0240762)
Supplement: S1 File — (ZIP) [file pone.0240762.s001.zip › SI Files Oct 2019/Fig2/TG content/Fig2-24h TG.xlsx]

## Sheet: Sheet1
CON	100μM Hcy	Hcy+FA+VB
33.2655	58.9199	46.0971
34.8957	50.0556	48.1553
32.6754	51.1037	47.6905
43.4514	62.8147	50.1867
39.4764	69.8361	51.4759
45.0781	73.0751	53.2769
