# Supplementary material for: Correction: Hyperhomocysteinemia in ApoE-/- Mice Leads to Overexpression of Enhancer of Zeste Homolog 2 via miR-92a Regulation
Source: PLoS One. 2020 Oct 12;15(10):e0240762. doi: 10.1371/journal.pone.0240762 (PMC7549832; doi:10.1371/journal.pone.0240762)
Supplement: S1 File — (ZIP) [file pone.0240762.s001.zip › SI Files Oct 2019/Fig2/TG content/Fig2-48h TG.xlsx]

## Sheet: Sheet1
CON	100μM Hcy	Hcy+FA+VB
61.5171	91.4175	73.5058
57.0572	100.233	70.7148
59.8223	95.825	73.9934
71.2874	121.542	81.4933
64.5128	110.618	84.5776
79.8002	104.328	88.7136
