# Supplementary material for: Correction: Hyperhomocysteinemia in ApoE-/- Mice Leads to Overexpression of Enhancer of Zeste Homolog 2 via miR-92a Regulation
Source: PLoS One. 2020 Oct 12;15(10):e0240762. doi: 10.1371/journal.pone.0240762 (PMC7549832; doi:10.1371/journal.pone.0240762)
Supplement: S1 File — (ZIP) [file pone.0240762.s001.zip › SI Files Oct 2019/Fig2/TG content/Fig2-72h TG.xlsx]

## Sheet: Sheet1
CON	100μM Hcy	Hcy+FA+VB
37.8388	90.7796	75.5452
44.6453	91.7289	78.1731
41.8588	99.5137	77.4481
52.8163	110.545	84.5849
49.7955	107.683	87.6637
60.6548	115.498	80.4491
