# Supplementary material for: Correction: Hyperhomocysteinemia in ApoE-/- Mice Leads to Overexpression of Enhancer of Zeste Homolog 2 via miR-92a Regulation
Source: PLoS One. 2020 Oct 12;15(10):e0240762. doi: 10.1371/journal.pone.0240762 (PMC7549832; doi:10.1371/journal.pone.0240762)
Supplement: S1 File — (ZIP) [file pone.0240762.s001.zip › SI Files Oct 2019/Fig2/TG content/TG 24.48.72h-original data.xlsx]

## Sheet: Sheet1
	曲线名称	曲线公式	A	B	R2	拟合 F 概率
	标准曲线	Y=A*X+B	0.000272	0.0599	0.999	?????
孔 ID	名称	孔	浓度/稀释度	570	[浓度]
SPL1		B1		0.0689482	33.2655	CON	24h
SPL2		B2		0.0693916	34.8957
SPL3		B3		0.0687877	32.6754
SPL4		B4		0.0717188	43.4514
SPL5		B5		0.0706376	39.4764
SPL6		B6		0.0721612	45.0781
SPL7		B7		0.0759262	58.9199	Hcy
SPL8		B8		0.0735151	50.0556
SPL9		B9		0.0738002	51.1037
SPL10		B10		0.0769856	62.8147
SPL11		B11		0.0788954	69.8361
SPL12		B12		0.0797764	73.0751
SPL13		C1		0.0724384	46.0971	Hcy+FA+VB
SPL14		C2		0.0729982	48.1553
SPL15		C3		0.0728718	47.6905
SPL16		C4		0.0735508	50.1867
SPL17		C5		0.0739014	51.4759
SPL18		C6		0.0743913	53.2769
SPL19		C7		0.0766326	61.5171	CON	48h
SPL20		C8		0.0754196	57.0572
SPL21		C9		0.0761717	59.8223
SPL22		C10		0.0792902	71.2874
SPL23		C11		0.0774475	64.5128
SPL24		C12		0.0816057	79.8002
SPL25		D1		0.0847656	91.4175	Hcy
SPL26		D2		0.0871633	100.233
SPL27		D3		0.0859644	95.825
SPL28		D4		0.0929594	121.542
SPL29		D5		0.089988	110.618
SPL30		D6		0.0882772	104.328
SPL31		D7		0.0798936	73.5058	Hcy+FA+VB
SPL32		D8		0.0791344	70.7148
SPL33		D9		0.0800262	73.9934
SPL34		D10		0.0820662	81.4933
SPL35		D11		0.0829051	84.5776
SPL36		D12		0.0840301	88.7136
SPL37		E1		0.0701922	37.8388	CON	72h
SPL38		E2		0.0720435	44.6453
SPL39		E3		0.0712856	41.8588
SPL40		E4		0.074266	52.8163
SPL41		E5		0.0734444	49.7955
SPL42		E6		0.0763981	60.6548
SPL43		E7		0.084592	90.7796	Hcy
SPL44		E8		0.0848503	91.7289
SPL45		E9		0.0869677	99.5137
SPL46		E10		0.0899682	110.545
SPL47		E11		0.0891897	107.683
SPL48		E12		0.0913155	115.498
SPL49		F1		0.0804483	75.5452	Hcy+FA+VB
SPL50		F2		0.0811631	78.1731
SPL51		F3		0.0809659	77.4481
SPL52		F4		0.0829071	84.5849
SPL53		F5		0.0837445	87.6637
SPL54		F6		0.0817821	80.4491
STD1		A1	2000	0.578	1902.98
		A2	2000	0.625	2075.6
STD2		A3	1000	0.337	1018.21
		A4	1000	0.342	1034.37
STD3		A5	500	0.198	508.43
		A6	500	0.192	483.822
STD4		A7	250	0.123	231.871
		A8	250	0.127	244.726
