# Supplementary material for: Correction: Hyperhomocysteinemia in ApoE-/- Mice Leads to Overexpression of Enhancer of Zeste Homolog 2 via miR-92a Regulation
Source: PLoS One. 2020 Oct 12;15(10):e0240762. doi: 10.1371/journal.pone.0240762 (PMC7549832; doi:10.1371/journal.pone.0240762)
Supplement: S1 File — (ZIP) [file pone.0240762.s001.zip › SI Files Oct 2019/Table 1/Table-1.xls]

## Sheet: Sheet1
分组 指标	TG-S(mmol/L)	LDL-S(mmol/L)	HDL(mmol/L)
1、1	0.28	0.08	1.67
1、2	0.62	0.11	1.52
1、3	0.46	0.21	1.78
1、5	0.33	0.07	1.55
1、8	0.41	0.11	1.3
1、9	0.25	0.05	1.23
1、11	0.43	0.35	1.39
1、12	0.44	0.15	1.41
1、13	0.33	0.33	1.49
1、14	0.45	0.34	1.38
1、15	0.46	0.33	1.33
1、16	0.16	0.06	1.23
1、17	0.51	0.33	1.08
2、1	0.63	1.76	0.52
2、2	0.75	2.28	0.72
2、3	0.52	1.72	0.47
2、4	0.59	1.38	0.47
2、5	0.9	1.72	0.48
2、6	0.53	0.1	1.2
2、7	0.43	1.41	0.56
2、8	0.72	1.61	0.4
2、9	0.75	1.7	0.56
3、2	0.59	2.23	0.4
3、3	0.6	1.05	0.62
3、4	0.29	1.11	0.64
3、5	0.61	1.74	0.48
3、6	1	1.74	0.64
3、7	0.62	1.37	0.61
3、8	0.68	0.24	1.48
3、9	0.68	1.23	0.66
4、1	1.08	2.82	0.69
4、2	0.8	2.01	0.66
4、3	0	1.98	0.18
4、4	0.45	1.89	0.54
4、5	0.54	0.16	1.44
4、6	0.1	2.28	0.57
4、7	0.44	2.07	0.44
4、8	0.47	1.72	0.49
4、9	0.44	1.66	0.67
4、10	0.57	1.81	0.54
5、2	0.33	0.24	1.69
5、4	0.47	0.2	1.42
5、6	0.83	0.43	1.71
5、7	1.16	0.27	1.58
6、2	0.39	2.5	0.47
6、3	0.32	9.27	0.5
6、4	-0.21	7.19	0.58
6、5	0.95	5.15	0.51
6、6	0.58	4.41	0.46
6、7	-0.22	6.28	0.31
6、8	0.32	4.68	0.56
6、9	-0.26	4.83	0.3
6、10	0.42	4.63	0.4

## Sheet: Sheet2
分组 指标	TC-S(mmol/L)	TG-S(mmol/L)	LDL-S(mmol/L)	HDL(mmol/L)
CON	2.12423	0.28	0.41	1.21067
	1.9343	0.30462	0.43	1.2152
	1.78934	0.406	0.44	1.2278
	2.10345	0.33	0.41	1.355
	2.08732	0.241	0.39	1.3
	2.06745	0.265	0.41	1.23
	2.11897	0.43	0.41	1.29
	1.9383	0.44	0.41	1.2941
	2.23	0.35	0.41	1.2349
	2.23564	0.245	0.43	1.38
	1.96356	0.2346	0.41	1.33
	2.198	0.306	0.416	1.3323
	2.09876	0.21	0.405	1.3108
HLP	16.57	1.129	0.706	0.582
	15.68	1.23	0.80528	0.672
	14.95	1.0352	0.78	0.597
	15.62	0.91	0.8238	0.68
	15.373	1.099	0.72	0.548
	15.59	1.153	0.891	0.678
	15.61	1.43	0.7041	0.56
	15.83	1.272	0.762361	0.679
	16.49	1.2375	0.6807	0.56
	16.32	1.18	0.859	0.69
	15.45	0.98	0.8781	0.6807
	15.92	0.8978	0.89	0.638
	16.405	1.8	0.8695	0.6272
HHcy	25.06	1.23	2.23	0.47
	24.313	1.074	1.35	0.49
	24.93	1.321	1.61	0.46
	24.31	1.014	1.74	0.43
	24.732	1.133	1.94	0.42
	24.46	0.89	1.63	0.49
	23.89	0.918	1.31	0.48
	23.921	1.24	1.462	0.46
	24.21	1.76	1.78	0.52
	24.05	1.24	1.9	0.58
	23.76	1.02	2.34	0.47
	22.32	1.32	2.427	0.49
	22.4031	1.76	2.76	0.49
HHcy+FA+VB	19.09	1.01	1.1	0.51
	20.18	0.81	1.1	0.55
	20.86	0.78	0.95	0.59
	19.427	0.89	0.99	0.53
	18.23	1.12	1.12	0.57
	19.27	0.79	1.16	0.55
	19.59	0.89	1.18	0.56
	19.99	0.7	1.14	0.58
	20.104	0.84	0.99	0.52
	19.23	0.9	1.05	0.5
	19.01	0.69	1.1	0.58
	18.95	0.75	1.05	0.56
	20.02	0.68	1.03	0.57
